# Supplementary material for: Application of Mendelian randomization to explore the causal role of the human gut microbiome in colorectal cancer
Source: Sci Rep. 2023 Apr 12;13:5968. doi: 10.1038/s41598-023-31840-0 (PMC10097673; doi:10.1038/s41598-023-31840-0)
Supplement: Supplementary file 2 — Supplementary Information 2. [file 41598_2023_31840_MOESM2_ESM.xlsx]

## Sheet: S1
Supplementary Table 1. Colorectal cancer case distribution by study contributing to analyses.
Phenotype	Study	N Case	N Control
Overall CRC	GECCO	11958	14740
	CORECT	19948	12124
	OncoArray+Custom	12007	12000
	OmniExpress+ExomeChip	4439	4115
	CORSA	1460	774
	UK Biobank	5356	21407
	TOTAL	55168	65160
Distal CRC	ASTERISK	373	947
	ATBC	34	30
	CCFR_1	328	978
	CCFR_2	102	385
	CCFR_3	308	661
	CCFR_4	461	534
	CLUEII	76	260
	Colo2&3	24	124
	ColoCare_Heidelberg	0	36
	ColoCare_Seattle	0	0
	COLONc	208	692
	CORSA_1	519	774
	CORSA_2	109	1273
	CPSII	140	536
	CPSII_2	54	349
	CRCGEN	266	786
	CzechCCS	162	1618
	DACHS_1	485	1702
	DACHS_2	175	498
	DACHS_3	321	617
	DALS_1	358	709
	DALS_2	181	461
	EDRN	68	316
	EPIC	662	2306
	EPICOLON	123	342
	ESTHER_VERDI	112	420
	HawaiiCCS_AD	0	543
	HPFS_1	76	228
	HPFS_2	57	172
	HPFS_4	0	197
	HPFS_5_AD	0	105
	Kentucky	396	1132
	LCCS	391	701
	MCCS	141	634
	MEC	0	81
	MEC_1	85	346
	MECC_1	222	495
	MECC_2	325	808
	MECC_3	740	1810
	NCCCSI	92	469
	NCCCSII	270	686
	NFCCR	60	467
	NGCCS	151	0
	NHS_1	123	774
	NHS_2	44	181
	NHS_4	69	303
	NHS_5_AD	0	226
	NHSII	0	80
	NSHDS	0	413
	OFCCR	162	522
	OSUMC	793	2433
	PHS	121	389
	PLCO_1	191	1972
	PLCO_2	100	414
	PLCO_4_AD	0	1308
	PMH-SCCFR	71	122
	SEARCH	1168	115
	SELECT	0	269
	SLRCCS	623	2281
	SMC_COSM	142	831
	SMS_AD	0	130
	UKB_1	1497	21407
	USC_HRT_CRC	113	387
	VITAL	67	286
	WHI_1	143	1523
	WHI_2	218	1006
	WHI_3	76	559
	TOTAL	14376	64159
Proximal CRC	ASTERISK	249	947
	ATBC	37	30
	CCFR_1	275	978
	CCFR_2	80	385
	CCFR_3	395	661
	CCFR_4	483	534
	CLUEII	114	260
	Colo2&3	35	124
	ColoCare_Heidelberg	0	36
	ColoCare_Seattle	0	0
	COLONc	178	692
	CORSA_1	400	774
	CORSA_2	113	1273
	CPSII	263	536
	CPSII_2	175	349
	CRCGEN	196	786
	CzechCCS	140	1618
	DACHS_1	547	1702
	DACHS_2	210	498
	DACHS_3	429	617
	DALS_1	325	709
	DALS_2	205	461
	EDRN	88	316
	EPIC	580	2306
	EPICOLON	54	342
	ESTHER_VERDI	74	420
	HawaiiCCS_AD	0	543
	HPFS_1	82	228
	HPFS_2	54	172
	HPFS_4	0	197
	HPFS_5_AD	0	105
	Kentucky	470	1132
	LCCS	350	701
	MCCS	201	634
	MEC	0	81
	MEC_1	154	346
	MECC_1	178	495
	MECC_2	331	808
	MECC_3	762	1810
	NCCCSI	107	469
	NCCCSII	0	686
	NFCCR	70	467
	NGCCS	210	0
	NHS_1	175	774
	NHS_2	67	181
	NHS_4	162	303
	NHS_5_AD	0	226
	NHSII	0	80
	NSHDS	0	413
	OFCCR	203	522
	OSUMC	1089	2433
	PHS	122	389
	PLCO_1	316	1972
	PLCO_2	209	414
	PLCO_4_AD	0	1308
	PMH-SCCFR	129	122
	SEARCH	1043	115
	SELECT	0	269
	SLRCCS	723	2281
	SMC_COSM	170	831
	SMS_AD	0	130
	UKB_1	1290	21407
	USC_HRT_CRC	150	387
	VITAL	141	286
	WHI_1	307	1523
	WHI_2	464	1006
	WHI_3	332	559
	TOTAL	15706	64159
Colon	ASTERISK	622	947
	ATBC	75	30
	CCFR_1	611	978
	CCFR_2	195	385
	CCFR_3	774	661
	CCFR_4	1001	534
	CLUEII	199	260
	Colo2&3	59	124
	ColoCare_Heidelberg	82	36
	ColoCare_Seattle	103	0
	COLONc	386	692
	CORSA_1	919	774
	CORSA_2	222	1273
	CPSII	431	536
	CPSII_2	260	349
	CRCGEN	465	786
	CzechCCS	347	1618
	DACHS_1	1034	1702
	DACHS_2	385	498
	DACHS_3	751	617
	DALS_1	698	709
	DALS_2	402	461
	EDRN	156	316
	EPIC	1364	2306
	EPICOLON	189	342
	ESTHER_VERDI	202	420
	HawaiiCCS_AD	0	543
	HPFS_1	158	228
	HPFS_2	111	172
	HPFS_4	0	197
	HPFS_5_AD	0	105
	Kentucky	872	1132
	LCCS	857	701
	MCCS	349	634
	MEC	0	81
	MEC_1	239	346
	MECC_1	400	495
	MECC_2	656	808
	MECC_3	1502	1810
	NCCCSI	206	469
	NCCCSII	279	686
	NFCCR	130	467
	NGCCS	515	0
	NHS_1	305	774
	NHS_2	112	181
	NHS_4	231	303
	NHS_5_AD	0	226
	NHSII	0	80
	NSHDS	0	413
	OFCCR	392	522
	OSUMC	2107	2433
	PHS	286	389
	PLCO_1	507	1972
	PLCO_2	314	414
	PLCO_4_AD	0	1308
	PMH-SCCFR	202	122
	SEARCH	2297	115
	SELECT	0	269
	SLRCCS	1346	2281
	SMC_COSM	356	831
	SMS_AD	0	130
	UKB_1	3266	21407
	USC_HRT_CRC	309	387
	VITAL	211	286
	WHI_1	451	1523
	WHI_2	682	1006
	WHI_3	422	559
	TOTAL	32002	64159
Rectal	ASTERISK	260	947
	ATBC	72	30
	CCFR_1	406	978
	CCFR_2	115	385
	CCFR_3	370	661
	CCFR_4	525	534
	CLUEII	56	260
	Colo2&3	27	124
	ColoCare_Heidelberg	105	36
	ColoCare_Seattle	66	0
	COLONc	195	692
	CORSA_1	437	774
	CORSA_2	180	1273
	CPSII	104	536
	CPSII_2	61	349
	CRCGEN	281	786
	CzechCCS	343	1618
	DACHS_1	668	1702
	DACHS_2	281	498
	DACHS_3	459	617
	DALS_1	0	709
	DALS_2	0	461
	EDRN	110	316
	EPIC	712	2306
	EPICOLON	77	342
	ESTHER_VERDI	185	420
	HawaiiCCS_AD	0	543
	HPFS_1	48	228
	HPFS_2	40	172
	HPFS_4	0	197
	HPFS_5_AD	0	105
	Kentucky	0	1132
	LCCS	615	701
	MCCS	177	634
	MEC	0	81
	MEC_1	81	346
	MECC_1	78	495
	MECC_2	354	808
	MECC_3	777	1810
	NCCCSI	27	469
	NCCCSII	316	686
	NFCCR	63	467
	NGCCS	473	0
	NHS_1	82	774
	NHS_2	35	181
	NHS_4	69	303
	NHS_5_AD	0	226
	NHSII	0	80
	NSHDS	0	413
	OFCCR	184	522
	OSUMC	986	2433
	PHS	84	389
	PLCO_1	5	1972
	PLCO_2	156	414
	PLCO_4_AD	0	1308
	PMH-SCCFR	64	122
	SEARCH	1829	115
	SELECT	0	269
	SLRCCS	904	2281
	SMC_COSM	203	831
	SMS_AD	0	130
	UKB_1	2062	21407
	USC_HRT_CRC	9	387
	VITAL	65	286
	WHI_1	14	1523
	WHI_2	245	1006
	WHI_3	72	559
	TOTAL	16212	64159
Abbreviations
ASTERISK = Association STudy Evaluating RISK for sporadic colorectal cancer
ATBC = Alpha-Tocopherol, Beta Carotene Cancer Prevention Study
CCFR_1 = Colon Cancer Family Registry
CCFR_2 = Colon Cancer Family Registry
CCFR_3 = Colon Cancer Family Registry
CCFR_4 = Colon Cancer Family Registry
CLUEII = Campaign against Cancer and Heart Disease II
Colo2&3 = Hawai’i Colorectal Cancer Studies 2&3
ColoCare_Heidelberg = ColoCare Consortium
ColoCare_Seattle = ColoCare Consortium
COLONc = Colorectal Cancer: Longitudinal Observational study on Nutritional and lifestyle factors that influence colorectal tumor recurrence, survival and quality of life
CORECT = Colorectal Cancer Transdisciplinary Study
CORSA = COloRectal cancer Study of Austria
CORSA_1 = Colorectal Cancer Study of Austria
CORSA_2 = Colorectal Cancer Study of Austria
CPSII = American Cancer Society Cancer Prevention Study II nested case-control study
CPSII_2 = American Cancer Society Cancer Prevention Study II nested case-control study
CRC = Colorectal cancer
CRCGEN = Colorectal Cancer Genetics & Genomics, Spanish study
CzechCCS = Czech Republic CCS
DACHS_1 = Darmkrebs: Chancen der Verhütung durch Screening
DACHS_2 = Darmkrebs: Chancen der Verhütung durch Screening
DACHS_3 = Darmkrebs: Chancen der Verhütung durch Screening Study
DALS_1 = Diet, Activity and Lifestyle Study
DALS_2 = Diet, Activity and Lifestyle Study
EDRN = Early Detection Research Network
EPIC = European Prospective Investigation into Cancer and Nutrition
EPICOLON = EPICOLON
ESTHER_VERDI = Epidemiologische Studie zu Chancen der Verhütung, Früherkennung und optimierten Therapie chronischer Erkrankungen in der älteren Bevölkerung; Verlauf der diagnotischen Abklärung bei Krebspatienten
GECCO = Genetics and Epidemiology of Colorectal Cancer Consortium
HawaiiCCS_AD = Hawaii Adenoma Study
HPFS_1 = Health Professionals Follow-Up Study
HPFS_2 = Health Professionals Follow-Up Study
HPFS_4 = Health Professionals Follow-Up Study
HPFS_5_AD = Health Professionals Follow-Up Study
Kentucky = Kentucky Case-Control Study
LCCS = Leeds Colorectal Cancer Study
MCCS = Melbourne Collaborative Cohort Study
MEC = Multiethnic Cohort Study
MEC_1 = Multiethnic Cohort Study
MECC_1 = Molecular Epidemiology of Colorectal Cancer Study
MECC_2 = Molecular Epidemiology of Colorectal Cancer Study
MECC_3 = Molecular Epidemiology of Colorectal Cancer Study
NCCCSI = North Carolina Colon Cancer Study, I
NCCCSII = North Carolina Colon Cancer Study, II
NFCCR = Newfoundland Case-Control Study
NGCCS = PopGen Biobank
NHS_1 = Nurses’ Health Study
NHS_2 = Nurses’ Health Study
NHS_4 = Nurses’ Health Study
NHS_5_AD = Nurses’ Health Study
NHSII = Nurses’ Health Study
NSHDS = The Northern Sweden Health and Disease Study
OFCCR = Ontario Familial Colorectal Cancer Registry
OSUMC = Columbus-area HNPCC study, Ohio Colorectal Cancer Prevention Initiative, Ohio State University Medical Center
PHS = Physicians’ Health Study
PLCO_1 = Prostate, Lung, Colorectal, and Ovarian Cancer Screening Trial
PLCO_2 = Prostate, Lung, Colorectal, and Ovarian Cancer Screening Trial
PLCO_4_AD = Prostate, Lung, Colorectal, and Ovarian Cancer Screening Trial
PMH-SCCFR = Postmenopausal Hormones Supplementary Study to the Seattle Colon Cancer Family Registry
SEARCH = Studies of Epidemiology and Risk Factors in Cancer Heredity
SELECT = Selenium and Vitamin E Prevention Trial
SLRCCS = Swedish Low-Risk Colorectal Cancer Study
SMC_COSM = Swedish Mammography Cohort and Cohort of Swedish Men
SMS_AD = Screening Markers for Colorectal Cancer Study (advanced adenomas)
UKB_1 = UK Biobank
USC_HRT_CRC = Los Angeles County Cancer Surveillance Program
VITAL = VITamins And Lifestyle
WHI_1 = Women’s Health Initiative Study
WHI_2 = Women’s Health Initiative Study
WHI_3 = Women’s Health Initiative Study

## Sheet: S2
Supplementary Table 2: Host genetic variants associated with features of the human gut microbiome identified from the largest genome-wide association study published by Hughes et al. 2020
SNP name	Microbial trait1	Model2	chr:bp	EA	OA	EAF	Beta (SE)3	P3	N	R-squared4	F5
rs150018970	Ruminococcus (G)	P/A	9:134648925	A	G	0.01	-2.20 (0.29)	6.68x10-14	3890	0.0096	21.57
rs561177583	Coprococcus (G)	P/A	1:96741622	A	G	0.01	-1.83 (0.28)	1.10x10-10	3890	0.0094	21.22
rs55808472	Butyricicoccus (G)	AB	16:24931691	A	G	0.07	0.26 (0.04)	5.54x10-10	3890	0.0098	38.46
rs4494297	Sutterellaceae (F)	P/A	11:44145588	T	G	0.01	-1.94 (0.31)	6.80x10-10	3890	0.0089	19.86
rs7118902	Dialister (G)	P/A	11:121440231	A	G	0.31	-0.31 (0.05)	4.14x10-09	3890	0.0057	12.8
rs35980751	Unclassified Porphyromonadaceae (F)	AB	13:96011248	T	G	0.26	0.20 (0.03)	5.07x10-09	2094	0.0161	34.13
rs13207588	Parabacteroides (G)	AB	6:41519430	A	G	0.23	-0.18 (0.03)	6.89x10-09	3890	0.0086	33.55
rs6733298	Unclassified Erysipelotrichaceae (F)	P/A	2:56450856	G	A	0.89	0.49 (0.09)	6.91x10-09	3890	0.0057	12.73
rs116865000	Gammaproteobacteria (C)	AB	15:95639861	A	G	0.03	0.55 (0.10)	8.41x10-09	3213	0.0102	33.16
rs11788336	Unclassified Firmicutes (P)	AB	9:111688387	C	T	0.27	-0.14 (0.03)	1.66x10-08	3485	0.0072	31.84
rs34656657	Unclassified Firmicutes (P)	P/A	6:16613223	A	G	0.02	-1.22 (0.22)	1.82x10-08	3890	0.0081	16.18
rs116135844	Unclassified Bacteroidales (O)	P/A	4:168179343	A	G	0.04	0.75 (0.13)	2.32x10-08	3890	0.0114	25.52
rs117338748	Veillonella (G)	P/A	15:58714239	A	G	0.02	1.06 (0.19)	2.42x10-08	3890	0.0119	26.67
rs4988325	Bifidobacterium (G)	AB	2:136608646	A	G	0.65	-0.13 (0.03)	1.34x10-06	2711	0.0085	23.35
Abbreviations: bp = base pair; chr = chromosome; CRC = colorectal cancer; EA = effect allele; OA = other allele; SNP = single nucleotide polymorphism. 1 - Letters in brackets represent the taxonomical level: C = class, F = family, G = genus, O = order, P = phylum; 2 - P/A = presence / absence microbial traits and AB = abundance microbial traits; 3 - betas and corresponding standard errors and p-v…

## Sheet: S3
Supplementary Table 3. PhenoScanner results for G. Bifidobacterium SNP and complex traits and diseases
snp	rsid	hg19_coordinates	hg38_coordinates	a1	a2	trait	efo	study	pmid	ancestry	year	beta	se	p	direction	n	n_cases	n_controls	n_studies	unit	dataset
rs4988235	rs4988235	chr2:136608646	chr2:135851076	A	G	Total cholesterol	EFO_0004574	GLGC	24097068	European	2013	-0.0308	0.004	3.975e-14	-	187365	0	187365	60	IVNT	GLGC_TC_EUR_2013
rs4988235	rs4988235	chr2:136608646	chr2:135851076	A	G	Low density lipoprotein	EFO_0004611	GLGC	24097068	European	2013	-0.0278	0.0042	3.218e-11	-	173082	0	173082	60	IVNT	GLGC_LDL_EUR_2013
rs4988235	rs4988235	chr2:136608646	chr2:135851076	A	G	Forced vital capacity	EFO_0004312	Neale B	UKBB	European	2017	-0.01478	0.002331	2.274e-10	-	307638	0	307638	1	IVNT	Neale-B_UKBB_EUR_2017
rs4988235	rs4988235	chr2:136608646	chr2:135851076	A	G	Body fat percentage	EFO_0007800	Neale B	UKBB	European	2017	0.01342	0.002201	1.098e-09	+	331117	0	331117	1	IVNT	Neale-B_UKBB_EUR_2017
rs4988235	rs4988235	chr2:136608646	chr2:135851076	A	G	Leg fat mass left	-	Neale B	UKBB	European	2017	0.01347	0.002269	2.954e-09	+	331275	0	331275	1	IVNT	Neale-B_UKBB_EUR_2017
rs4988235	rs4988235	chr2:136608646	chr2:135851076	A	G	Trunk fat percentage	-	Neale B	UKBB	European	2017	0.01549	0.002639	4.349e-09	+	331113	0	331113	1	IVNT	Neale-B_UKBB_EUR_2017
rs4988235	rs4988235	chr2:136608646	chr2:135851076	A	G	Leg fat percentage right	-	Neale B	UKBB	European	2017	0.01063	0.001818	5.034e-09	+	331296	0	331296	1	IVNT	Neale-B_UKBB_EUR_2017
rs4988235	rs4988235	chr2:136608646	chr2:135851076	A	G	Leg fat mass right	-	Neale B	UKBB	European	2017	0.01335	0.002296	6.087e-09	+	331293	0	331293	1	IVNT	Neale-B_UKBB_EUR_2017
rs4988235	rs4988235	chr2:136608646	chr2:135851076	A	G	Parkinsons disease	EFO_0002508	Nalls M	25064009	European	2014	0.1165	0.01996	7.41e-09	+	108990	13708	95282	15	log OR	Nalls-M_Parkinsons-Disease_EUR_2014
rs4988235	rs4988235	chr2:136608646	chr2:135851076	A	G	Leg fat percentage left	-	Neale B	UKBB	European	2017	0.01025	0.001795	1.144e-08	+	331278	0	331278	1	IVNT	Neale-B_UKBB_EUR_2017
rs4988235	rs4988235	chr2:136608646	chr2:135851076	A	G	Trunk fat mass	EFO_0005409	Neale B	UKBB	European	2017	0.01648	0.002891	1.184e-08	+	331093	0	331093	1	IVNT	Neale-B_UKBB_EUR_2017
rs4988235	rs4988235	chr2:136608646	chr2:135851076	A	G	Whole body fat mass	-	Neale B	UKBB	European	2017	0.01589	0.002802	1.41e-08	+	330762	0	330762	1	IVNT	Neale-B_UKBB_EUR_2017
rs4988235	rs4988235	chr2:136608646	chr2:135851076	A	G	Arm fat percentage right	-	Neale B	UKBB	European	2017	0.01238	0.002183	1.429e-08	+	331249	0	331249	1	IVNT	Neale-B_UKBB_EUR_2017
rs4988235	rs4988235	chr2:136608646	chr2:135851076	A	G	Arm fat mass right	-	Neale B	UKBB	European	2017	0.01589	0.002813	1.632e-08	+	331226	0	331226	1	IVNT	Neale-B_UKBB_EUR_2017
rs4988235	rs4988235	chr2:136608646	chr2:135851076	A	G	Arm fat mass left	-	Neale B	UKBB	European	2017	0.01571	0.002814	2.39e-08	+	331164	0	331164	1	IVNT	Neale-B_UKBB_EUR_2017
rs4988235	rs4988235	chr2:136608646	chr2:135851076	A	G	Hip circumference	EFO_0005093	GIANT	25673412	European	2015	0.022	0.0039	2.4e-08	+	213038	0	213038	101	IVNT	GIANT_Hip_EUR_2015
rs4988235	rs4988235	chr2:136608646	chr2:135851076	A	G	Body mass index	EFO_0004340	Neale B	UKBB	European	2017	0.01582	0.002841	2.589e-08	+	336107	0	336107	1	IVNT	Neale-B_UKBB_EUR_2017
rs4988235	rs4988235	chr2:136608646	chr2:135851076	A	G	Arm fat percentage left	-	Neale B	UKBB	European	2017	0.01202	0.002173	3.216e-08	+	331198	0	331198	1	IVNT	Neale-B_UKBB_EUR_2017
rs4988235	rs4988235	chr2:136608646	chr2:135851076	A	G	Forced expiratory volume in 1-second	EFO_0004314	Neale B	UKBB	European	2017	-0.01347	0.002458	4.222e-08	-	307638	0	307638	1	IVNT	Neale-B_UKBB_EUR_2017
rs4988235	rs4988235	chr2:136608646	chr2:135851076	A	G	Hip circumference	EFO_0005093	GIANT	25673412	Mixed	2015	0.021	0.0038	4.8e-08	+	227429	0	227429	101	IVNT	GIANT_Hip_Mixed_2015
rs4988235	rs4988235	chr2:136608646	chr2:135851076	A	G	Forced vital capacity, best measure	EFO_0004312	Neale B	UKBB	European	2017	-0.01394	0.002556	5.001e-08	-	255492	0	255492	1	IVNT	Neale-B_UKBB_EUR_2017
rs4988235	rs4988235	chr2:136608646	chr2:135851076	A	G	Height	EFO_0004339	GIANT	25282103	European	2014	0.018	0.0034	1.1e-07	+	253280	0	253280	79	Z-score	GIANT_Height_EUR_2014
rs4988235	rs4988235	chr2:136608646	chr2:135851076	A	G	Total cholesterol	EFO_0004574	GLGC	20686565	Mixed	2010	-0.0308	0.0057	1.235e-07	-	100184	0	100184	46	Z-score	GLGC_TC_Mixed_2010
rs4988235	rs4988235	chr2:136608646	chr2:135851076	A	G	Total cholesterol	NCIT_C61032;NCIT_C105586	GLGC	20686565	Mixed	2010	#N/A	#N/A	1.235e-07	#N/A	100184	-	-	-	-	GRASP
rs4988235	rs4988235	chr2:136608646	chr2:135851076	A	G	Forced expiratory volume in 1-second, best measure	EFO_0004314	Neale B	UKBB	European	2017	-0.01402	0.0027	2.073e-07	-	255492	0	255492	1	IVNT	Neale-B_UKBB_EUR_2017
rs4988235	rs4988235	chr2:136608646	chr2:135851076	A	G	Waist circumference	EFO_0004342	GIANT	25673412	Mixed	2015	0.019	0.0037	2.9e-07	+	244441	0	244441	101	IVNT	GIANT_WC_Mixed_2015
rs4988235	rs4988235	chr2:136608646	chr2:135851076	A	G	Waist circumference	EFO_0004342	GIANT	25673412	European	2015	0.019	0.0037	3.1e-07	+	232101	0	232101	101	IVNT	GIANT_WC_EUR_2015
rs4988235	rs4988235	chr2:136608646	chr2:135851076	A	G	Weight	EFO_0004338	GIANT	23754948	European	2013	0.02548	0.005055	4.657e-07	+	125946	0	125946	46	IVNT	GIANT_Weight_EUR_2013
rs4988235	rs4988235	chr2:136608646	chr2:135851076	A	G	Hand grip strength left	EFO_0006941	Neale B	UKBB	European	2017	-0.009979	0.002071	1.445e-06	-	335821	0	335821	1	IVNT	Neale-B_UKBB_EUR_2017
rs4988235	rs4988235	chr2:136608646	chr2:135851076	A	G	Sleep duration	EFO_0005271	Neale B	UKBB	European	2017	0.01065	0.002218	1.57e-06	+	335410	0	335410	1	-	Neale-B_UKBB_EUR_2017
rs4988235	rs4988235	chr2:136608646	chr2:135851076	A	G	Body mass index	EFO_0004340	GIANT	25673413	Mixed	2015	0.016	0.003366	2e-06	+	-	-	-	-	kg/m2 increase	NHGRI-EBI_GWAS_Catalog
rs4988235	rs4988235	chr2:136608646	chr2:135851076	A	G	Body mass index	EFO_0004340	GIANT	25673413	Mixed	2015	0.0159	0.0033	2.142e-06	+	339224	0	339224	125	IVNT	GIANT_BMI_Mixed_2015
rs4988235	rs4988235	chr2:136608646	chr2:135851076	A	G	Weight	EFO_0004338	Neale B	UKBB	European	2017	0.01186	0.002509	2.287e-06	+	336227	0	336227	1	IVNT	Neale-B_UKBB_EUR_2017
rs4988235	rs4988235	chr2:136608646	chr2:135851076	A	G	log Fasting insulin	EFO_0004466	MAGIC	22885924	European	2012	0.012	0.0026	2.7e-06	+	108557	0	108557	56	pmol/l	MAGIC_FI-METABO_EUR_2012
rs4988235	rs4988235	chr2:136608646	chr2:135851076	A	G	Potassium in urine	EFO_0009283	Neale B	UKBB	European	2017	0.01325	0.002884	4.352e-06	+	326816	0	326816	1	IVNT	Neale-B_UKBB_EUR_2017
rs4988235	rs4988235	chr2:136608646	chr2:135851076	A	G	Body mass index	EFO_0004340	GIANT	25673413	European	2015	0.0158	0.0034	4.617e-06	+	322154	0	322154	114	IVNT	GIANT_BMI_EUR_2015
rs4988235	rs4988235	chr2:136608646	chr2:135851076	A	G	Body mass index	EFO_0004340	GIANT	25673413	Mixed	2015	0.016	0.003505	5e-06	+	-	-	-	-	kg/m2 increase	NHGRI-EBI_GWAS_Catalog
rs4988235	rs4988235	chr2:136608646	chr2:135851076	A	G	Low density lipoprotein	EFO_0004611	GLGC	20686565	Mixed	2010	-0.0271	0.0057	7.025e-06	-	95454	0	95454	46	Z-score	GLGC_LDL_Mixed_2010
rs4988235	rs4988235	chr2:136608646	chr2:135851076	A	G	LDL cholesterol	EFO_0004195	GLGC	20686565	Mixed	2010	#N/A	#N/A	7.025e-06	#N/A	100184	-	-	-	-	GRASP
rs4988235	rs4988235	chr2:136608646	chr2:135851076	A	G	Time spent watching television	-	Neale B	UKBB	European	2017	0.009654	0.002211	1.263e-05	+	319740	0	319740	1	-	Neale-B_UKBB_EUR_2017
rs4988235	rs4988235	chr2:136608646	chr2:135851076	A	G	Body mass index in males greater than 50 years of age	EFO_0004340	GIANT	26426971	European	2015	0.024	0.0055	1.4e-05	+	92442	0	92442	114	IVNT	GIANT_BMI-M-GT-50_EUR_2015
rs4988235	rs4988235	chr2:136608646	chr2:135851076	A	G	Waist circumference in males	EFO_0004342	GIANT	25673412	Mixed	2015	0.022	0.0052	2e-05	+	110004	0	110004	101	IVNT	GIANT_WC-M_Mixed_2015
rs4988235	rs4988235	chr2:136608646	chr2:135851076	A	G	Hand grip strength right	EFO_0006941	Neale B	UKBB	European	2017	-0.008673	0.002075	2.915e-05	-	335842	0	335842	1	IVNT	Neale-B_UKBB_EUR_2017
rs4988235	rs4988235	chr2:136608646	chr2:135851076	A	G	Forced expiratory volume in 1-second, predicted percentage	EFO_0004314	Neale B	UKBB	European	2017	-0.02082	0.005041	3.613e-05	-	110423	0	110423	1	IVNT	Neale-B_UKBB_EUR_2017
rs4988235	rs4988235	chr2:136608646	chr2:135851076	A	G	Body mass index adjusted for physical activity	EFO_0004340	GIANT	28448500	Mixed	2017	0.0163	0.004	3.89e-05	+	200455	0	200455	60	IVNT	GIANT_BMI-adjusted-PA_Mixed_2017
rs4988235	rs4988235	chr2:136608646	chr2:135851076	A	G	Hip circumference in males	EFO_0005093	GIANT	25673412	Mixed	2015	0.022	0.0054	4.6e-05	+	100384	0	100384	101	IVNT	GIANT_Hip-M_Mixed_2015
rs4988235	rs4988235	chr2:136608646	chr2:135851076	A	G	Hip circumference in females	EFO_0005093	GIANT	25673412	Mixed	2015	0.02	0.0051	5.3e-05	+	125113	0	125113	101	IVNT	GIANT_Hip-F_Mixed_2015
rs4988235	rs4988235	chr2:136608646	chr2:135851076	A	G	Body mass index adjsuted for physical activity in males	EFO_0004340	GIANT	28448500	Mixed	2017	0.0229	0.0057	5.82e-05	+	84503	0	84503	52	IVNT	GIANT_BMI-adjusted-PA-M_Mixed_2017
rs4988235	rs4988235	chr2:136608646	chr2:135851076	A	G	Waist circumference in non-smokers	EFO_0004342	GIANT	28443625	Mixed	2017	0.0175	0.0044	6.19e-05	+	164946	0	164946	74	IVNT	GIANT_Waist-Non-smokers_Mixed_2017
rs4988235	rs4988235	chr2:136608646	chr2:135851076	A	G	Types of physical activity in last 4 weeks: light diy	EFO_0008002	Neale B	UKBB	European	2017	-0.005682	0.001437	7.675e-05	-	335599	175376	160223	1	risk diff	Neale-B_UKBB_EUR_2017
rs4988235	rs4988235	chr2:136608646	chr2:135851076	A	G	Pulse rate	EFO_0004326	Neale B	UKBB	European	2017	0.01153	0.002951	9.385e-05	+	317756	0	317756	1	IVNT	Neale-B_UKBB_EUR_2017
rs4988235	rs4988235	chr2:136608646	chr2:135851076	A	G	Hip circumference	EFO_0005093	Neale B	UKBB	European	2017	0.01104	0.002844	0.0001029	+	336601	0	336601	1	IVNT	Neale-B_UKBB_EUR_2017
rs4988235	rs4988235	chr2:136608646	chr2:135851076	A	G	Cause of death: larynx, unspecified	-	Neale B	UKBB	European	2017	-0.003504	0.000903	0.0001052	-	7637	17	7620	1	risk diff	Neale-B_UKBB_EUR_2017
rs4988235	rs4988235	chr2:136608646	chr2:135851076	A	G	Body mass index in males	EFO_0004340	GIANT	25673413	Mixed	2015	0.0176	0.0046	0.0001297	+	152893	0	152893	106	IVNT	GIANT_BMI-M_Mixed_2015
rs4988235	rs4988235	chr2:136608646	chr2:135851076	A	G	Weight in males	HP_0012041;HP_0000033	GIANT	23754948	European	2013	0.027	0.0072	0.00021	+	58352	0	58352	46	IVNT	GIANT_Weight-M_EUR_2013
rs4988235	rs4988235	chr2:136608646	chr2:135851076	A	G	Waist circumference adjusted for smoking	EFO_0007789;EFO_0004318	GIANT	28443625	Mixed	2017	0.0145	0.0039	0.000221	+	205681	0	205681	74	IVNT	GIANT_Waist-adjusted-Smoking_Mixed_2017
rs4988235	rs4988235	chr2:136608646	chr2:135851076	A	G	Waist circumference	EFO_0004342	GIANT	23754948	European	2013	0.02105	0.005722	0.0002346	+	85635	0	85635	46	IVNT	GIANT_WC_EUR_2013
rs4988235	rs4988235	chr2:136608646	chr2:135851076	A	G	Types of transport used, excluding work: cycle	-	Neale B	UKBB	European	2017	-0.00271	0.0007388	0.0002449	-	335650	23918	311732	1	risk diff	Neale-B_UKBB_EUR_2017
rs4988235	rs4988235	chr2:136608646	chr2:135851076	A	G	Age completed full time education	EFO_0004784	Neale B	UKBB	European	2017	-0.01051	0.002869	0.0002503	-	226899	0	226899	1	-	Neale-B_UKBB_EUR_2017
rs4988235	rs4988235	chr2:136608646	chr2:135851076	A	G	Body fat percentage	EFO_0007800	Lu Y	26833246	Mixed	2016	0.019	0.0052	0.0002587	+	100716	0	100716	56	IVNT	Lu-Y_BFP_Mixed_2016
rs4988235	rs4988235	chr2:136608646	chr2:135851076	A	G	Mouth or teeth dental problems: none of the above	-	Neale B	UKBB	European	2017	-0.005139	0.001407	0.0002609	-	336138	204310	131828	1	risk diff	Neale-B_UKBB_EUR_2017
rs4988235	rs4988235	chr2:136608646	chr2:135851076	A	G	Alcohol usually taken with meals	EFO_0004329	Neale B	UKBB	European	2017	-0.006625	0.001829	0.0002918	-	172454	116941	55513	1	risk diff	Neale-B_UKBB_EUR_2017
rs4988235	rs4988235	chr2:136608646	chr2:135851076	A	G	Waist circumference in male non-smokers	EFO_0004342	GIANT	28443625	Mixed	2017	0.0234	0.0065	0.0003343	+	68304	0	68304	68	IVNT	GIANT_Waist-Non-smokers-M_Mixed_2017
rs4988235	rs4988235	chr2:136608646	chr2:135851076	A	G	Body mass index adjusted for smoking	EFO_0004340	GIANT	28443625	Mixed	2017	0.0131	0.0037	0.0004161	+	240608	0	240608	79	IVNT	GIANT_BMI-adjusted-Smoking_Mixed_2017
rs4988235	rs4988235	chr2:136608646	chr2:135851076	A	G	Body mass index	EFO_0004340	GIANT	23754948	European	2013	0.01753	0.004985	0.0004351	+	126623	0	126623	46	IVNT	GIANT_BMI_EUR_2013
rs4988235	rs4988235	chr2:136608646	chr2:135851076	A	G	Illnesses of mother: alzheimers disease or dementia	EFO_0000249	Neale B	UKBB	European	2017	-0.002914	0.0008311	0.0004537	-	309843	26757	283086	1	risk diff	Neale-B_UKBB_EUR_2017
rs4988235	rs4988235	chr2:136608646	chr2:135851076	A	G	Diastolic blood pressure	EFO_0006336	Neale B	UKBB	European	2017	0.01016	0.002902	0.0004664	+	317756	0	317756	1	IVNT	Neale-B_UKBB_EUR_2017
rs4988235	rs4988235	chr2:136608646	chr2:135851076	A	G	Body mass index adjusted for physical activity	EFO_0004340	GIANT	28448500	European	2017	0.0144	0.0041	0.0004777	+	180431	0	180431	57	IVNT	GIANT_BMI-adjusted-PA_EUR_2017
rs4988235	rs4988235	chr2:136608646	chr2:135851076	A	G	Waist circumference	EFO_0004342	Neale B	UKBB	European	2017	0.008877	0.002543	0.0004827	+	336639	0	336639	1	IVNT	Neale-B_UKBB_EUR_2017
rs4988235	rs4988235	chr2:136608646	chr2:135851076	A	G	Treatment with asacol 400mg e or c tablet	EFO_0007056	Neale B	UKBB	European	2017	0.0003681	0.0001063	0.0005314	+	337159	459	336700	1	risk diff	Neale-B_UKBB_EUR_2017
rs4988235	rs4988235	chr2:136608646	chr2:135851076	A	G	Waist circumference in non-smokers	EFO_0004342	GIANT	28443625	European	2017	0.0159	0.0046	0.000573	+	145550	0	145550	68	IVNT	GIANT_Waist-Non-smokers_EUR_2017
rs4988235	rs4988235	chr2:136608646	chr2:135851076	A	G	Coronary artery disease	EFO_0000378;EFO_0001645	CARDIoGRAMplusC4D	23202125	Mixed	2013	0.04092	0.01193	0.000604	+	194427	63746	130681	48	log OR	CARDIoGRAMplusC4D_CHD_Mixed_2013
rs4988235	rs4988235	chr2:136608646	chr2:135851076	A	G	Coronary artery disease	EFO_0000378	CARDIoGRAMplusC4D	23202125	Mixed	2013	#N/A	#N/A	0.000604	#N/A	194427	-	-	-	-	GRASP
rs4988235	rs4988235	chr2:136608646	chr2:135851076	A	G	Body mass index in physically inactive indivdiuals	EFO_0004340	GIANT	28448500	Mixed	2017	0.0268	0.0079	0.0007138	+	46393	0	46393	60	IVNT	GIANT_BMI-Inactive_Mixed_2017
rs4988235	rs4988235	chr2:136608646	chr2:135851076	A	G	Complications of procedures	EFO_0009518	Neale B	UKBB	European	2017	0.001003	0.0002968	0.0007257	+	337199	3617	333582	1	risk diff	Neale-B_UKBB_EUR_2017
rs4988235	rs4988235	chr2:136608646	chr2:135851076	A	G	Waist circumference adjusted for smoking	EFO_0007789;EFO_0004318	GIANT	28443625	European	2017	0.0137	0.0041	0.0008356	+	183591	0	183591	68	IVNT	GIANT_Waist-adjusted-Smoking_EUR_2017
rs4988235	rs4988235	chr2:136608646	chr2:135851076	A	G	Waist circumference in females	EFO_0004342	GIANT	25673412	Mixed	2015	0.016	0.0048	0.00088	+	134594	0	134594	101	IVNT	GIANT_WC-F_Mixed_2015
rs4988235	rs4988235	chr2:136608646	chr2:135851076	A	G	Weight in females	HP_0000868	GIANT	23754948	European	2013	0.024	0.0071	0.00091	+	67594	0	67594	46	IVNT	GIANT_Weight-F_EUR_2013
rs4988235	rs4988235	chr2:136608646	chr2:135851076	A	G	Body mass index in females greater than 50 years of age	EFO_0004340	GIANT	26426971	European	2015	0.018	0.0053	0.00093	+	105175	0	105175	114	IVNT	GIANT_BMI-F-GT-50_EUR_2015
rs4988235	rs4988235	chr2:136608646	chr2:135851076	A	G	Time spent driving	-	Neale B	UKBB	European	2017	0.008588	0.002594	0.0009316	+	224813	0	224813	1	-	Neale-B_UKBB_EUR_2017
rs4988235	rs4988235	chr2:136608646	chr2:135851076	A	G	Treatment with piriton 4mg tablet	EFO_0007056	Neale B	UKBB	European	2017	0.0003718	0.0001124	0.0009449	+	337159	514	336645	1	risk diff	Neale-B_UKBB_EUR_2017
rs4988235	rs4988235	chr2:136608646	chr2:135851076	A	G	Treatment with vascalpha 5mg m or r tablet	EFO_0007056	Neale B	UKBB	European	2017	0.0001701	5.157e-05	0.000972	+	337159	108	337051	1	risk diff	Neale-B_UKBB_EUR_2017
rs4988235	rs4988235	chr2:136608646	chr2:135851076	A	G	Cough on most days	-	Neale B	UKBB	European	2017	0.006538	0.001983	0.0009791	+	83529	11424	72105	1	risk diff	Neale-B_UKBB_EUR_2017
rs4988235	rs4988235	chr2:136608646	chr2:135851076	A	G	Body mass index	EFO_0004340	GIANT	20935630	European	2010	#N/A	#N/A	0.00101	#N/A	123912	0	123912	46	IVNT	GIANT_BMI_EUR_2010
rs4988235	rs4988235	chr2:136608646	chr2:135851076	A	G	Body mass index	EFO_0004340	Speliotes EK	20935630	European	2010	#N/A	#N/A	0.00101	#N/A	123865	-	-	-	-	GRASP
rs4988235	rs4988235	chr2:136608646	chr2:135851076	A	G	Body mass index in physically active males	EFO_0004340	GIANT	28448500	Mixed	2017	0.0216	0.0066	0.001083	+	61582	0	61582	52	IVNT	GIANT_BMI-Active-M_Mixed_2017
rs4988235	rs4988235	chr2:136608646	chr2:135851076	A	G	Hip circumference adjusted for BMI	EFO_0005093	GIANT	25673412	Mixed	2015	0.013	0.0039	0.0011	+	225491	0	225491	109	IVNT	GIANT_HipadjBMI_Mixed_2015
rs4988235	rs4988235	chr2:136608646	chr2:135851076	A	G	High density lipoprotein	EFO_0004612	GLGC	24097068	European	2013	-0.0136	0.0039	0.00115	-	187167	0	187167	60	IVNT	GLGC_HDL_EUR_2013
rs4988235	rs4988235	chr2:136608646	chr2:135851076	A	G	Body mass index adjusted for smoking	EFO_0004340	GIANT	28443625	European	2017	0.0126	0.0039	0.001175	+	210235	0	210235	73	IVNT	GIANT_BMI-adjusted-Smoking_EUR_2017
rs4988235	rs4988235	chr2:136608646	chr2:135851076	A	G	High density lipoprotein	EFO_0004612	GLGC	20686565	Mixed	2010	-0.0174	0.0054	0.001216	-	99900	0	99900	46	Z-score	GLGC_HDL_Mixed_2010
rs4988235	rs4988235	chr2:136608646	chr2:135851076	A	G	HDL cholesterol	NCIT_C61041;NCIT_C105587	GLGC	20686565	Mixed	2010	#N/A	#N/A	0.001216	#N/A	100184	-	-	-	-	GRASP
rs4988235	rs4988235	chr2:136608646	chr2:135851076	A	G	Mouth or teeth dental problems: dentures	-	Neale B	UKBB	European	2017	0.00349	0.001079	0.001222	+	336138	56894	279244	1	risk diff	Neale-B_UKBB_EUR_2017
rs4988235	rs4988235	chr2:136608646	chr2:135851076	A	G	Self-reported high cholesterol	EFO_0008111	Neale B	UKBB	European	2017	-0.003029	0.0009413	0.001291	-	337159	41296	295863	1	risk diff	Neale-B_UKBB_EUR_2017
rs4988235	rs4988235	chr2:136608646	chr2:135851076	A	G	Obesity class 1	EFO_0001073	GIANT	23563607	European	2013	0.045	0.014	0.0014	+	98697	32858	65839	51	log OR	GIANT_Obesity-C1_EUR_2013
rs4988235	rs4988235	chr2:136608646	chr2:135851076	A	G	Alcohol dependence	EFO_0003829	Olfson E	22978509	Mixed	2012	#N/A	#N/A	0.001427	#N/A	3829	1897	1932	3	log OR	Olfson-E_Alcohol_Mixed_2012
rs4988235	rs4988235	chr2:136608646	chr2:135851076	A	G	Self-reported pneumonia	EFO_0003106	Neale B	UKBB	European	2017	0.001083	0.0003418	0.001528	+	337159	4813	332346	1	risk diff	Neale-B_UKBB_EUR_2017
rs4988235	rs4988235	chr2:136608646	chr2:135851076	A	G	Illnesses of father: alzheimers disease or dementia	EFO_0000249	Neale B	UKBB	European	2017	-0.00204	0.0006437	0.001533	-	292807	14024	278783	1	risk diff	Neale-B_UKBB_EUR_2017
rs4988235	rs4988235	chr2:136608646	chr2:135851076	A	G	Waist circumference in physically active indivdiuals	EFO_0004342	GIANT	28448500	Mixed	2017	0.0145	0.0046	0.001551	+	140557	0	140557	58	IVNT	GIANT_Waist-Active_Mixed_2017
rs4988235	rs4988235	chr2:136608646	chr2:135851076	A	G	Treatment with lacidipine	EFO_0007056	Neale B	UKBB	European	2017	0.0002954	9.476e-05	0.001823	+	337159	365	336794	1	risk diff	Neale-B_UKBB_EUR_2017
rs4988235	rs4988235	chr2:136608646	chr2:135851076	A	G	Body mass index in females	EFO_0004340	GIANT	25673413	Mixed	2015	0.0139	0.0045	0.00185	+	171977	0	171977	107	IVNT	GIANT_BMI-F_Mixed_2015
rs4988235	rs4988235	chr2:136608646	chr2:135851076	A	G	Asthma	EFO_0000270	Neale B	UKBB	European	2017	-0.002862	0.0009201	0.001868	-	336782	38791	297991	1	risk diff	Neale-B_UKBB_EUR_2017
rs4988235	rs4988235	chr2:136608646	chr2:135851076	A	G	Body mass index in non-smokers	EFO_0004340	GIANT	28443625	Mixed	2017	0.0128	0.0041	0.001895	+	190198	0	190198	79	IVNT	GIANT_BMI-Non-smokers_Mixed_2017
rs4988235	rs4988235	chr2:136608646	chr2:135851076	A	G	Palmitoleic acid 16:1n7	EFO_0005110	CHARGE	23362303	European	2013	0.0112	0.0036	0.001916	+	8961	0	8961	5	%	CHARGE_Palmitoleic-acid_EUR_2013
rs4988235	rs4988235	chr2:136608646	chr2:135851076	A	G	Other dermatitis	EFO_0000701	Neale B	UKBB	European	2017	-0.0002259	7.291e-05	0.001944	-	337199	216	336983	1	risk diff	Neale-B_UKBB_EUR_2017
rs4988235	rs4988235	chr2:136608646	chr2:135851076	A	G	Qualifications: none	EFO_0004784	Neale B	UKBB	European	2017	0.003377	0.001091	0.001973	+	334070	57567	276503	1	risk diff	Neale-B_UKBB_EUR_2017
rs4988235	rs4988235	chr2:136608646	chr2:135851076	A	G	Self-reported asthma	EFO_0000270	Neale B	UKBB	European	2017	-0.002846	0.0009218	0.002018	-	337159	39049	298110	1	risk diff	Neale-B_UKBB_EUR_2017
rs4988235	rs4988235	chr2:136608646	chr2:135851076	A	G	Transport type for commuting to job workplace: car or motor vehicle	EFO_0005241	Neale B	UKBB	European	2017	0.004837	0.00157	0.002063	+	177550	142996	34554	1	risk diff	Neale-B_UKBB_EUR_2017
rs4988235	rs4988235	chr2:136608646	chr2:135851076	A	G	Waist circumference in physically active females	EFO_0004342	GIANT	28448500	Mixed	2017	0.0205	0.0067	0.002098	+	63465	0	63465	51	IVNT	GIANT_Waist-Active-F_Mixed_2017
rs4988235	rs4988235	chr2:136608646	chr2:135851076	A	G	Alcohol intake versus 10 years previously	EFO_0004329	Neale B	UKBB	European	2017	0.006653	0.00218	0.002281	+	313248	0	313248	1	-	Neale-B_UKBB_EUR_2017
rs4988235	rs4988235	chr2:136608646	chr2:135851076	A	G	Illnesses of father: prostate cancer	EFO_0001663	Neale B	UKBB	European	2017	-0.002478	0.0008134	0.002318	-	292710	22534	270176	1	risk diff	Neale-B_UKBB_EUR_2017
rs4988235	rs4988235	chr2:136608646	chr2:135851076	A	G	Systolic blood pressure	EFO_0006335	Neale B	UKBB	European	2017	0.008762	0.002901	0.002522	+	317754	0	317754	1	IVNT	Neale-B_UKBB_EUR_2017
rs4988235	rs4988235	chr2:136608646	chr2:135851076	A	G	Self-reported systemic lupus erythematosis or sle	EFO_0002690	Neale B	UKBB	European	2017	0.0002862	9.488e-05	0.002555	+	337159	366	336793	1	risk diff	Neale-B_UKBB_EUR_2017
rs4988235	rs4988235	chr2:136608646	chr2:135851076	A	G	Treatment with mesalazine	EFO_0007056	Neale B	UKBB	European	2017	0.0003225	0.0001074	0.002675	+	337159	469	336690	1	risk diff	Neale-B_UKBB_EUR_2017
rs4988235	rs4988235	chr2:136608646	chr2:135851076	A	G	Treatment with carbomers	EFO_0007056	Neale B	UKBB	European	2017	-0.000236	7.86e-05	0.00268	-	337159	251	336908	1	risk diff	Neale-B_UKBB_EUR_2017
rs4988235	rs4988235	chr2:136608646	chr2:135851076	A	G	Waist cirumference adjusted for smoking in males	EFO_0007789	GIANT	28443625	Mixed	2017	0.0166	0.0056	0.002757	+	89285	0	89285	68	IVNT	GIANT_Waist-adjusted-Smoking-M_Mixed_2017
rs4988235	rs4988235	chr2:136608646	chr2:135851076	A	G	Transport type for commuting to job workplace: cycle	EFO_0005241	Neale B	UKBB	European	2017	-0.00313	0.001049	0.002838	-	177550	13527	164023	1	risk diff	Neale-B_UKBB_EUR_2017
rs4988235	rs4988235	chr2:136608646	chr2:135851076	A	G	Inflammatory disorders of breast	EFO_1001034	Neale B	UKBB	European	2017	0.000235	7.919e-05	0.003004	+	337199	255	336944	1	risk diff	Neale-B_UKBB_EUR_2017
rs4988235	rs4988235	chr2:136608646	chr2:135851076	A	G	Self-reported brain haemorrhage	-	Neale B	UKBB	European	2017	0.0001427	4.862e-05	0.003333	+	337159	96	337063	1	risk diff	Neale-B_UKBB_EUR_2017
rs4988235	rs4988235	chr2:136608646	chr2:135851076	A	G	Serum urate	EFO_0004531	GUGC	23263486	European	2012	0.019	0.0062	0.003344	+	110238	0	110238	48	mg/dl	GUGC_Urate_EUR_2012
rs4988235	rs4988235	chr2:136608646	chr2:135851076	A	G	Treatment with fluticasone	EFO_0007056	Neale B	UKBB	European	2017	-0.000559	0.0001908	0.0034	-	337159	1485	335674	1	risk diff	Neale-B_UKBB_EUR_2017
rs4988235	rs4988235	chr2:136608646	chr2:135851076	A	G	Waist circumference adjusted for physical activity	EFO_0007789	GIANT	28448500	Mixed	2017	0.0115	0.0039	0.003444	+	187988	0	187988	58	IVNT	GIANT_Waist-adjusted-PA_Mixed_2017
rs4988235	rs4988235	chr2:136608646	chr2:135851076	A	G	Type of tobacco previously smoked: hand-rolled cigarettes	EFO_0006527	Neale B	UKBB	European	2017	-0.004164	0.001425	0.003476	-	82755	5377	77378	1	risk diff	Neale-B_UKBB_EUR_2017
rs4988235	rs4988235	chr2:136608646	chr2:135851076	A	G	Coronary artery disease	EFO_0000378;EFO_0001645	Howson JMM	28530674	Mixed	2017	0.0305	0.0104	0.003511	+	159651	-	-	-	log OR	Howson-JMM_CHD_EUR_2017
rs4988235	rs4988235	chr2:136608646	chr2:135851076	A	G	log Urinary albumin creatinine ratio in non diabetics	EFO_0007778	CKDGen	26631737	European	2016	0.02	0.0069	0.0036	+	46061	0	46061	20	mg/g	CKDGen_UACR-NDM_EUR_2016
rs4988235	rs4988235	chr2:136608646	chr2:135851076	A	G	Waist circumference adjusted for physical activity in females	EFO_0007789	GIANT	28448500	Mixed	2017	0.017	0.0059	0.003614	+	83713	0	83713	51	IVNT	GIANT_Waist-adjusted-PA-F_Mixed_2017
rs4988235	rs4988235	chr2:136608646	chr2:135851076	A	G	Treatment with bendroflumethiazide	EFO_0007056	Neale B	UKBB	European	2017	0.001931	0.0006659	0.003739	+	337159	19084	318075	1	risk diff	Neale-B_UKBB_EUR_2017
rs4988235	rs4988235	chr2:136608646	chr2:135851076	A	G	Waist circumference adjusted for BMI	EFO_0004342	GIANT	25673412	Mixed	2015	0.011	0.0037	0.0038	+	245749	0	245749	109	IVNT	GIANT_WCadjBMI_Mixed_2015
rs4988235	rs4988235	chr2:136608646	chr2:135851076	A	G	Unspecified acute lower respiratory infection	EFO_0009433	Neale B	UKBB	European	2017	0.0006384	0.0002208	0.003839	+	337199	1992	335207	1	risk diff	Neale-B_UKBB_EUR_2017
rs4988235	rs4988235	chr2:136608646	chr2:135851076	A	G	Coronary artery disease	EFO_0000378;EFO_0001645	Howson JMM	28530674	European	2017	0.0313	0.0109	0.00399	+	144298	-	-	-	log OR	Howson-JMM_CHD_EUR_2017
rs4988235	rs4988235	chr2:136608646	chr2:135851076	A	G	Treatment with candesartan cilexetil	EFO_0007056	Neale B	UKBB	European	2017	0.0008541	0.0002981	0.004165	+	337159	3647	333512	1	risk diff	Neale-B_UKBB_EUR_2017
rs4988235	rs4988235	chr2:136608646	chr2:135851076	A	G	Arm predicted mass left	-	Neale B	UKBB	European	2017	0.005208	0.001819	0.00419	+	331146	0	331146	1	IVNT	Neale-B_UKBB_EUR_2017
rs4988235	rs4988235	chr2:136608646	chr2:135851076	A	G	Body mass index adjusted for smoking in males	EFO_0004340	GIANT	28443625	Mixed	2017	0.0152	0.0053	0.004219	+	102746	0	102746	72	IVNT	GIANT_BMI-adjusted-Smoking-M_Mixed_2017
rs4988235	rs4988235	chr2:136608646	chr2:135851076	A	G	Peak expiratory flow	EFO_0009718	Neale B	UKBB	European	2017	-0.007302	0.002555	0.004265	-	307638	0	307638	1	IVNT	Neale-B_UKBB_EUR_2017
rs4988235	rs4988235	chr2:136608646	chr2:135851076	A	G	Types of physical activity in last 4 weeks: heavy diy	EFO_0008002	Neale B	UKBB	European	2017	-0.003998	0.0014	0.00428	-	335599	147922	187677	1	risk diff	Neale-B_UKBB_EUR_2017
rs4988235	rs4988235	chr2:136608646	chr2:135851076	A	G	Monocyte percentage of white cells	EFO_0004586	Astle W	27863252	European	2016	0.0106	0.003712	0.004286	+	173480	0	173480	2	IVNT	Astle-W_Blood-Cell-Traits_EUR_2016
rs4988235	rs4988235	chr2:136608646	chr2:135851076	A	G	Overweight	EFO_0005935	GIANT	23563607	European	2013	0.029	0.01	0.0043	+	158855	93015	65840	51	log OR	GIANT_Overweight_EUR_2013
rs4988235	rs4988235	chr2:136608646	chr2:135851076	A	G	Self-reported breast cancer	EFO_0000305	Neale B	UKBB	European	2017	0.001198	0.0004204	0.004361	+	337159	7480	329679	1	risk diff	Neale-B_UKBB_EUR_2017
rs4988235	rs4988235	chr2:136608646	chr2:135851076	A	G	Illnesses of father: diabetes	EFO_0000400	Neale B	UKBB	European	2017	-0.00253	0.0008927	0.004591	-	293407	28197	265210	1	risk diff	Neale-B_UKBB_EUR_2017
rs4988235	rs4988235	chr2:136608646	chr2:135851076	A	G	Other headache syndromes	EFO_0009550	Neale B	UKBB	European	2017	0.000204	7.206e-05	0.004638	+	337199	211	336988	1	risk diff	Neale-B_UKBB_EUR_2017
rs4988235	rs4988235	chr2:136608646	chr2:135851076	A	G	Number of incorrect matches in round	-	Neale B	UKBB	European	2017	-0.007931	0.002803	0.004669	-	336881	0	336881	1	IVNT	Neale-B_UKBB_EUR_2017
rs4988235	rs4988235	chr2:136608646	chr2:135851076	A	G	Waist circumference in females	EFO_0004342	GIANT	23754948	European	2013	0.022	0.0079	0.0049	+	47322	0	47322	46	IVNT	GIANT_WC-F_EUR_2013
rs4988235	rs4988235	chr2:136608646	chr2:135851076	A	G	Tobacco smoking: occasionally	EFO_0006527	Neale B	UKBB	European	2017	-0.001945	0.0006915	0.004924	-	83133	1205	81928	1	risk diff	Neale-B_UKBB_EUR_2017
rs4988235	rs4988235	chr2:136608646	chr2:135851076	A	G	Arm fat-free mass left	-	Neale B	UKBB	European	2017	0.005119	0.001826	0.005046	+	331159	0	331159	1	IVNT	Neale-B_UKBB_EUR_2017
rs4988235	rs4988235	chr2:136608646	chr2:135851076	A	G	Obesity class 2	EFO_0001073	GIANT	23563607	European	2013	0.062	0.022	0.0051	+	72546	9889	62657	51	log OR	GIANT_Obesity-C2_EUR_2013
rs4988235	rs4988235	chr2:136608646	chr2:135851076	A	G	Body mass index in females	EFO_0004340	GIANT	23754948	European	2013	0.02	0.007	0.0053	+	67958	0	67958	46	IVNT	GIANT_BMI-F_EUR_2013
rs4988235	rs4988235	chr2:136608646	chr2:135851076	A	G	Waist circumference in physically active indivdiuals	EFO_0004342	GIANT	28448500	European	2017	0.0131	0.0047	0.005429	+	128628	0	128628	55	IVNT	GIANT_Waist-Active_EUR_2017
rs4988235	rs4988235	chr2:136608646	chr2:135851076	A	G	Body mass index in physically inactive indivdiuals	EFO_0004340	GIANT	28448500	European	2017	0.0233	0.0084	0.005582	+	42066	0	42066	57	IVNT	GIANT_BMI-Inactive_EUR_2017
rs4988235	rs4988235	chr2:136608646	chr2:135851076	A	G	Job involves heavy manual or physical work	EFO_0005241	Neale B	UKBB	European	2017	0.009228	0.003337	0.005684	+	190643	0	190643	1	-	Neale-B_UKBB_EUR_2017
rs4988235	rs4988235	chr2:136608646	chr2:135851076	A	G	Mouth or teeth dental problems: mouth ulcers	-	Neale B	UKBB	European	2017	0.002404	0.000874	0.005947	+	336138	34398	301740	1	risk diff	Neale-B_UKBB_EUR_2017
rs4988235	rs4988235	chr2:136608646	chr2:135851076	A	G	Treatment with nicorandil	EFO_0007056	Neale B	UKBB	European	2017	0.000448	0.0001632	0.006054	+	337159	1086	336073	1	risk diff	Neale-B_UKBB_EUR_2017
rs4988235	rs4988235	chr2:136608646	chr2:135851076	A	G	log Fasting insulin adjusted for BMI	EFO_0008037	MAGIC	22885924	European	2012	0.0062	0.0023	0.006212	+	108557	0	108557	56	pmol/l	MAGIC_FIadjBMI_EUR_2012
rs4988235	rs4988235	chr2:136608646	chr2:135851076	A	G	Waist circumeference in physically active males	HP_0012041;HP_0000033	GIANT	28448500	Mixed	2017	0.0181	0.0066	0.006344	+	59007	0	59007	50	IVNT	GIANT_Waist-Active-M_Mixed_2017
rs4988235	rs4988235	chr2:136608646	chr2:135851076	A	G	Body mass index tails	EFO_0004340	GIANT	23563607	European	2013	0.08	0.029	0.0067	+	16068	7962	8106	51	log OR	GIANT_BMI-Tails_EUR_2013
rs4988235	rs4988235	chr2:136608646	chr2:135851076	A	G	Treatment with beconase 50micrograms nasal spray	EFO_0007056	Neale B	UKBB	European	2017	-0.0006384	0.0002359	0.006795	-	337159	2274	334885	1	risk diff	Neale-B_UKBB_EUR_2017
rs4988235	rs4988235	chr2:136608646	chr2:135851076	A	G	Other arthritis	EFO_0005856	Neale B	UKBB	European	2017	0.0003468	0.000129	0.007175	+	337199	677	336522	1	risk diff	Neale-B_UKBB_EUR_2017
rs4988235	rs4988235	chr2:136608646	chr2:135851076	A	G	Body mass index in physically active indivdiuals	EFO_0004340	GIANT	28448500	Mixed	2017	0.0119	0.0044	0.007306	+	150206	0	150206	60	IVNT	GIANT_BMI-Active_Mixed_2017
rs4988235	rs4988235	chr2:136608646	chr2:135851076	A	G	Leg fat-free mass left	-	Neale B	UKBB	European	2017	0.005061	0.001891	0.007439	+	331258	0	331258	1	IVNT	Neale-B_UKBB_EUR_2017
rs4988235	rs4988235	chr2:136608646	chr2:135851076	A	G	Heel bone mineral density left	EFO_0009270	Neale B	UKBB	European	2017	0.01297	0.004874	0.007811	+	106254	0	106254	1	IVNT	Neale-B_UKBB_EUR_2017
rs4988235	rs4988235	chr2:136608646	chr2:135851076	A	G	Leg predicted mass left	-	Neale B	UKBB	European	2017	0.004982	0.001878	0.007975	+	331253	0	331253	1	IVNT	Neale-B_UKBB_EUR_2017
rs4988235	rs4988235	chr2:136608646	chr2:135851076	A	G	Treatment with quinine	EFO_0007056	Neale B	UKBB	European	2017	0.0006251	0.0002358	0.008014	+	337159	2272	334887	1	risk diff	Neale-B_UKBB_EUR_2017
rs4988235	rs4988235	chr2:136608646	chr2:135851076	A	G	Self-reported type 1 diabetes	EFO_0001359	Neale B	UKBB	European	2017	-0.0002224	8.39e-05	0.008022	-	337159	286	336873	1	risk diff	Neale-B_UKBB_EUR_2017
rs4988235	rs4988235	chr2:136608646	chr2:135851076	A	G	Body mass index in non-smokers	EFO_0004340	GIANT	28443625	European	2017	0.0117	0.0044	0.00815	+	164355	0	164355	73	IVNT	GIANT_BMI-Non-smokers_EUR_2017
rs4988235	rs4988235	chr2:136608646	chr2:135851076	A	G	Basal metabolic rate	EFO_0007777	Neale B	UKBB	European	2017	0.00503	0.001904	0.008242	+	331307	0	331307	1	IVNT	Neale-B_UKBB_EUR_2017
rs4988235	rs4988235	chr2:136608646	chr2:135851076	A	G	Treatment with co-careldopa	EFO_0007056	Neale B	UKBB	European	2017	0.0001141	4.326e-05	0.008352	+	337159	76	337083	1	risk diff	Neale-B_UKBB_EUR_2017
rs4988235	rs4988235	chr2:136608646	chr2:135851076	A	G	Body mass index in smokers	EFO_0004340	GIANT	28443625	European	2017	0.0212	0.0081	0.008679	+	45968	0	45968	73	IVNT	GIANT_BMI-Smokers_EUR_2017
rs4988235	rs4988235	chr2:136608646	chr2:135851076	A	G	Poisoning by diuretics and other and unspecified drugs, medicaments and biological substances	EFO_0008546	Neale B	UKBB	European	2017	0.0001777	6.784e-05	0.008831	+	337199	187	337012	1	risk diff	Neale-B_UKBB_EUR_2017
rs4988235	rs4988235	chr2:136608646	chr2:135851076	A	G	Treatment with magnesium carbonate	EFO_0007056	Neale B	UKBB	European	2017	-0.0001399	5.345e-05	0.008837	-	337159	116	337043	1	risk diff	Neale-B_UKBB_EUR_2017
rs4988235	rs4988235	chr2:136608646	chr2:135851076	A	G	Treatment with estraderm mx 25 patch	EFO_0007056	Neale B	UKBB	European	2017	0.0002963	0.000114	0.00933	+	337159	529	336630	1	risk diff	Neale-B_UKBB_EUR_2017
rs4988235	rs4988235	chr2:136608646	chr2:135851076	A	G	Types of transport used, excluding work: walk	-	Neale B	UKBB	European	2017	-0.003737	0.001442	0.009562	-	335650	165354	170296	1	risk diff	Neale-B_UKBB_EUR_2017
rs4988235	rs4988235	chr2:136608646	chr2:135851076	A	G	Body mass index in physically inactive males	EFO_0004340	GIANT	28448500	Mixed	2017	0.0283	0.0109	0.009664	+	22056	0	22056	52	IVNT	GIANT_BMI-Inactive-M_Mixed_2017
rs4988235	rs4988235	chr2:136608646	chr2:135851076	A	G	Home area population density: Scotland large urban area	-	Neale B	UKBB	European	2017	0.001589	0.000619	0.01024	+	333997	18867	315130	1	risk diff	Neale-B_UKBB_EUR_2017
rs4988235	rs4988235	chr2:136608646	chr2:135851076	A	G	Cochlear implant	-	Neale B	UKBB	European	2017	-0.0003641	0.000142	0.01037	-	111326	91	111235	1	risk diff	Neale-B_UKBB_EUR_2017
rs4988235	rs4988235	chr2:136608646	chr2:135851076	A	G	Waist circumeference adjusted for physical activity in males	EFO_0007789	GIANT	28448500	Mixed	2017	0.0147	0.0058	0.01066	+	80669	0	80669	50	IVNT	GIANT_Waist-adjusted-PA-M_Mixed_2017
rs4988235	rs4988235	chr2:136608646	chr2:135851076	A	G	Body mass index in smokers	EFO_0004340	GIANT	28443625	Mixed	2017	0.0199	0.0078	0.01091	+	51090	0	51090	79	IVNT	GIANT_BMI-Smokers_Mixed_2017
rs4988235	rs4988235	chr2:136608646	chr2:135851076	A	G	Waist hip ratio in males	EFO_0004343	GIANT	25673412	Mixed	2015	0.013	0.0053	0.011	+	100032	0	100032	101	IVNT	GIANT_WHR-M_Mixed_2015
rs4988235	rs4988235	chr2:136608646	chr2:135851076	A	G	Dislocation, sprain and strain of joints and ligaments of knee	EFO_0009507	Neale B	UKBB	European	2017	-0.0002504	9.894e-05	0.01138	-	337199	398	336801	1	risk diff	Neale-B_UKBB_EUR_2017
rs4988235	rs4988235	chr2:136608646	chr2:135851076	A	G	Self-reported myocarditis	-	Neale B	UKBB	European	2017	0.0001021	4.062e-05	0.01197	+	337159	67	337092	1	risk diff	Neale-B_UKBB_EUR_2017
rs4988235	rs4988235	chr2:136608646	chr2:135851076	A	G	Granulocyte percentage of myeloid white cells	EFO_0004586	Astle W	27863252	European	2016	-0.009354	0.003724	0.012	-	173480	0	173480	2	IVNT	Astle-W_Blood-Cell-Traits_EUR_2016
rs4988235	rs4988235	chr2:136608646	chr2:135851076	A	G	Treatment with elleste duet conti tablet	EFO_0007056	Neale B	UKBB	European	2017	-0.0003282	0.0001307	0.01202	-	337159	696	336463	1	risk diff	Neale-B_UKBB_EUR_2017
rs4988235	rs4988235	chr2:136608646	chr2:135851076	A	G	Alcohol intake frequency	EFO_0004329	Neale B	UKBB	European	2017	0.01053	0.004201	0.01223	+	336965	0	336965	1	-	Neale-B_UKBB_EUR_2017
rs4988235	rs4988235	chr2:136608646	chr2:135851076	A	G	Arm predicted mass right	-	Neale B	UKBB	European	2017	0.004462	0.001783	0.01232	+	331216	0	331216	1	IVNT	Neale-B_UKBB_EUR_2017
rs4988235	rs4988235	chr2:136608646	chr2:135851076	A	G	Treatment with kapake tablet	EFO_0007056	Neale B	UKBB	European	2017	0.0001201	4.811e-05	0.01254	+	337159	94	337065	1	risk diff	Neale-B_UKBB_EUR_2017
rs4988235	rs4988235	chr2:136608646	chr2:135851076	A	G	Waist circumference adjusted for physical activity	EFO_0007789	GIANT	28448500	European	2017	0.0102	0.0041	0.01257	+	168035	0	168035	55	IVNT	GIANT_Waist-adjusted-PA_EUR_2017
rs4988235	rs4988235	chr2:136608646	chr2:135851076	A	G	Waist circumference adjusted for smoking in females	EFO_0007789	GIANT	28443625	Mixed	2017	0.0128	0.0051	0.01271	+	116403	0	116403	70	IVNT	GIANT_Waist-adjusted-Smoking-F_Mixed_2017
rs4988235	rs4988235	chr2:136608646	chr2:135851076	A	G	Waist circumference in males	EFO_0004342	GIANT	23754948	European	2013	0.02	0.0083	0.013	+	38313	0	38313	46	IVNT	GIANT_WC-M_EUR_2013
rs4988235	rs4988235	chr2:136608646	chr2:135851076	A	G	Blood clot in the leg	-	Neale B	UKBB	European	2017	0.001014	0.0004086	0.01307	+	336782	6905	329877	1	risk diff	Neale-B_UKBB_EUR_2017
rs4988235	rs4988235	chr2:136608646	chr2:135851076	A	G	Treatment with protium 20mg e or c tablet	EFO_0007056	Neale B	UKBB	European	2017	0.0001121	4.548e-05	0.01368	+	337159	84	337075	1	risk diff	Neale-B_UKBB_EUR_2017
rs4988235	rs4988235	chr2:136608646	chr2:135851076	A	G	Heel bone mineral density right	EFO_0009270	Neale B	UKBB	European	2017	0.01191	0.004842	0.01387	+	106251	0	106251	1	IVNT	Neale-B_UKBB_EUR_2017
rs4988235	rs4988235	chr2:136608646	chr2:135851076	A	G	Treatment with nefopam	EFO_0007056	Neale B	UKBB	European	2017	0.0001111	4.521e-05	0.01397	+	337159	83	337076	1	risk diff	Neale-B_UKBB_EUR_2017
rs4988235	rs4988235	chr2:136608646	chr2:135851076	A	G	Fasting insulin	HP_0008283	MAGIC	20081858	European	2010	#N/A	#N/A	0.01412	#N/A	46186	-	-	-	-	GRASP
rs4988235	rs4988235	chr2:136608646	chr2:135851076	A	G	log Fasting insulin	EFO_0004466	MAGIC	20081858	European	2010	0.01	0.0041	0.01412	+	46186	0	46186	21	pmol/l	MAGIC_FI_EUR_2010
rs4988235	rs4988235	chr2:136608646	chr2:135851076	A	G	Reported occurrences of cancer	EFO_0009800	Neale B	UKBB	European	2017	0.008896	0.003628	0.01422	+	44805	0	44805	1	IVNT	Neale-B_UKBB_EUR_2017
rs4988235	rs4988235	chr2:136608646	chr2:135851076	A	G	Body mass index in male non-smokers	EFO_0004340	GIANT	28443625	Mixed	2017	0.0147	0.006	0.0145	+	78101	0	78101	72	IVNT	GIANT_BMI-Non-smokers-M_Mixed_2017
rs4988235	rs4988235	chr2:136608646	chr2:135851076	A	G	Usual walking pace	EFO_0008002	Neale B	UKBB	European	2017	-0.004284	0.001755	0.01463	-	335349	0	335349	1	-	Neale-B_UKBB_EUR_2017
rs4988235	rs4988235	chr2:136608646	chr2:135851076	A	G	Job involves mainly walking or standing	EFO_0005241	Neale B	UKBB	European	2017	0.01035	0.004242	0.01471	+	190606	0	190606	1	IVNT	Neale-B_UKBB_EUR_2017
rs4988235	rs4988235	chr2:136608646	chr2:135851076	A	G	Self-reported plantar fascitis	EFO_1001909	Neale B	UKBB	European	2017	0.0001414	5.808e-05	0.01488	+	337159	137	337022	1	risk diff	Neale-B_UKBB_EUR_2017
rs4988235	rs4988235	chr2:136608646	chr2:135851076	A	G	log Leptin	EFO_0003199	Kilpelainen T	26833098	European	2016	0.0169	0.007	0.01501	+	32160	0	32160	23	ngml-1	Kilpelainen-T_Leptin_EUR_2016
rs4988235	rs4988235	chr2:136608646	chr2:135851076	A	G	No blood clot, bronchitis, emphysema, asthma, rhinitis, eczema or allergy diagnosed by doctor	-	Neale B	UKBB	European	2017	0.003269	0.001345	0.0151	+	336782	228530	108252	1	risk diff	Neale-B_UKBB_EUR_2017
rs4988235	rs4988235	chr2:136608646	chr2:135851076	A	G	Height	EFO_0004339	GIANT	23754948	European	2013	0.01156	0.004769	0.01535	+	133724	0	133724	46	Z-score	GIANT_Height_EUR_2013
rs4988235	rs4988235	chr2:136608646	chr2:135851076	A	G	Body mass index in physically active indivdiuals	EFO_0004340	GIANT	28448500	European	2017	0.011	0.0046	0.01563	+	138222	0	138222	57	IVNT	GIANT_BMI-Active_EUR_2017
rs4988235	rs4988235	chr2:136608646	chr2:135851076	A	G	Cause of death: hypertensive heart disease with heart failure	-	Neale B	UKBB	European	2017	0.00248	0.001028	0.01586	+	7637	22	7615	1	risk diff	Neale-B_UKBB_EUR_2017
rs4988235	rs4988235	chr2:136608646	chr2:135851076	A	G	Self-reported breast cysts	EFO_1000848	Neale B	UKBB	European	2017	0.0004317	0.0001791	0.01593	+	337159	1311	335848	1	risk diff	Neale-B_UKBB_EUR_2017
rs4988235	rs4988235	chr2:136608646	chr2:135851076	A	G	Phlebitis and thrombophlebitis	EFO_1001395	Neale B	UKBB	European	2017	0.0004787	0.0001988	0.01604	+	337199	1613	335586	1	risk diff	Neale-B_UKBB_EUR_2017
rs4988235	rs4988235	chr2:136608646	chr2:135851076	A	G	Morning or evening person	EFO_0008328	Neale B	UKBB	European	2017	-0.006798	0.002824	0.01608	-	301143	0	301143	1	-	Neale-B_UKBB_EUR_2017
rs4988235	rs4988235	chr2:136608646	chr2:135851076	A	G	Arm fat-free mass right	-	Neale B	UKBB	European	2017	0.0043	0.001789	0.01624	+	331221	0	331221	1	IVNT	Neale-B_UKBB_EUR_2017
rs4988235	rs4988235	chr2:136608646	chr2:135851076	A	G	DHA 22:6n3	EFO_0005110	CHARGE	21829377	European	2011	-0.0437	0.0182	0.01632	-	8866	0	8866	5	%	CHARGE_DHA_EUR_2011
rs4988235	rs4988235	chr2:136608646	chr2:135851076	A	G	Body mass index in physically inactive females	EFO_0004340	GIANT	28448500	Mixed	2017	0.0253	0.0106	0.01717	+	26836	0	26836	53	IVNT	GIANT_BMI-Inactive-F_Mixed_2017
rs4988235	rs4988235	chr2:136608646	chr2:135851076	A	G	Fractured bone site: ankle	EFO_0009615	Neale B	UKBB	European	2017	-0.000805	0.0003391	0.01759	-	335546	4693	330853	1	risk diff	Neale-B_UKBB_EUR_2017
rs4988235	rs4988235	chr2:136608646	chr2:135851076	A	G	Insulin-dependent diabetes mellitus	EFO_0001359	Neale B	UKBB	European	2017	-0.0002442	0.000103	0.0177	-	337199	431	336768	1	risk diff	Neale-B_UKBB_EUR_2017
rs4988235	rs4988235	chr2:136608646	chr2:135851076	A	G	Treatment with aprovel 75mg tablet	EFO_0007056	Neale B	UKBB	European	2017	0.0001968	8.301e-05	0.01773	+	337159	280	336879	1	risk diff	Neale-B_UKBB_EUR_2017
rs4988235	rs4988235	chr2:136608646	chr2:135851076	A	G	Special screening examination for neoplasms	EFO_0009517	Neale B	UKBB	European	2017	-0.0005542	0.000234	0.01785	-	337199	2238	334961	1	risk diff	Neale-B_UKBB_EUR_2017
rs4988235	rs4988235	chr2:136608646	chr2:135851076	A	G	Average weekly fortified wine intake	EFO_0004329	Neale B	UKBB	European	2017	-0.003818	0.001618	0.0183	-	241381	0	241381	1	-	Neale-B_UKBB_EUR_2017
rs4988235	rs4988235	chr2:136608646	chr2:135851076	A	G	Pneumonia, organism unspecified	EFO_0007184	Neale B	UKBB	European	2017	0.0005763	0.000245	0.01867	+	337199	2456	334743	1	risk diff	Neale-B_UKBB_EUR_2017
rs4988235	rs4988235	chr2:136608646	chr2:135851076	A	G	Treatment with propranolol	EFO_0007056	Neale B	UKBB	European	2017	0.0005513	0.0002345	0.0187	+	337159	2248	334911	1	risk diff	Neale-B_UKBB_EUR_2017
rs4988235	rs4988235	chr2:136608646	chr2:135851076	A	G	Manic or hyper symptoms: I was more talkative than usual	EFO_0004364	Neale B	UKBB	European	2017	0.01067	0.004548	0.01899	+	22133	4639	17494	1	risk diff	Neale-B_UKBB_EUR_2017
rs4988235	rs4988235	chr2:136608646	chr2:135851076	A	G	log eGFR creatinine	EFO_0005208	CKDGen	26831199	European	2016	0.0024	0.001	0.019	+	133814	0	133814	48	ml/min/1.73m2	CKDGen_eGFRcrea_EUR_2016
rs4988235	rs4988235	chr2:136608646	chr2:135851076	A	G	Body mass index in males less than or equal to 50 years of age	EFO_0004340	GIANT	26426971	European	2015	0.017	0.0074	0.019	+	50131	0	50131	114	IVNT	GIANT_BMI-M-LE-50_EUR_2015
rs4988235	rs4988235	chr2:136608646	chr2:135851076	A	G	Oleic acid 18:1n9	EFO_0005110	CHARGE	23362303	European	2013	0.052	0.0222	0.01938	+	8961	0	8961	5	%	CHARGE_Oleic-acid_EUR_2013
rs4988235	rs4988235	chr2:136608646	chr2:135851076	A	G	Number of children ever born	EFO_0007862	Barban N	27798627	European	2016	#N/A	#N/A	0.01966	+	305228	0	305228	56	children	Barban-N_NEB_EUR_2016
rs4988235	rs4988235	chr2:136608646	chr2:135851076	A	G	Ulcerative colitis	EFO_0000729	IBDGC	23128233	European	2012	#N/A	#N/A	0.0199	#N/A	20672	6945	13727	8	log OR	IBDGC_Ulcerative-Colitis_EUR_2012
rs4988235	rs4988235	chr2:136608646	chr2:135851076	A	G	Treatment with creon e or c granules in capsule	EFO_0007056	Neale B	UKBB	European	2017	0.0001587	6.821e-05	0.02001	+	337159	189	336970	1	risk diff	Neale-B_UKBB_EUR_2017
rs4988235	rs4988235	chr2:136608646	chr2:135851076	A	G	Age at first live birth	EFO_0009101	Neale B	UKBB	European	2017	-0.01081	0.004652	0.02018	-	123846	0	123846	1	IVNT	Neale-B_UKBB_EUR_2017
rs4988235	rs4988235	chr2:136608646	chr2:135851076	A	G	Cause of death: home	-	Neale B	UKBB	European	2017	-0.001248	0.0005374	0.0202	-	7637	6	7631	1	risk diff	Neale-B_UKBB_EUR_2017
rs4988235	rs4988235	chr2:136608646	chr2:135851076	A	G	Number of days or week walked 10+ minutes	EFO_0008002	Neale B	UKBB	European	2017	0.01301	0.005604	0.02023	+	331654	0	331654	1	-	Neale-B_UKBB_EUR_2017
rs4988235	rs4988235	chr2:136608646	chr2:135851076	A	G	Treatment with manevac granules	EFO_0007056	Neale B	UKBB	European	2017	0.0001251	5.39e-05	0.02032	+	337159	118	337041	1	risk diff	Neale-B_UKBB_EUR_2017
rs4988235	rs4988235	chr2:136608646	chr2:135851076	A	G	Femoral neck bone mineral density in females	EFO_0007785	GEFOS	22504420	Mixed	2012	#N/A	#N/A	0.02045	+	23007	0	23007	16	g/cm2	GEFOS_FNBMD-F_Mixed_2012
rs4988235	rs4988235	chr2:136608646	chr2:135851076	A	G	Coronary artery disease	EFO_0000378;EFO_0001645	CARDIoGRAM	21378990	European	2011	0.05225	0.02255	0.02049	+	84264	21976	62288	14	log OR	CARDIoGRAM_CHD_EUR_2011
rs4988235	rs4988235	chr2:136608646	chr2:135851076	A	G	Waist circumference in female non-smokers	EFO_0004342	GIANT	28443625	Mixed	2017	0.0132	0.0057	0.02049	+	96645	0	96645	70	IVNT	GIANT_Waist-Non-smokers-F_Mixed_2017
rs4988235	rs4988235	chr2:136608646	chr2:135851076	A	G	Treatment with oxytetracycline	EFO_0007056	Neale B	UKBB	European	2017	0.0003611	0.0001559	0.02055	+	337159	990	336169	1	risk diff	Neale-B_UKBB_EUR_2017
rs4988235	rs4988235	chr2:136608646	chr2:135851076	A	G	Abnormalities of heart beat	EFO_0004269	Neale B	UKBB	European	2017	0.0004493	0.0001942	0.02072	+	337199	1539	335660	1	risk diff	Neale-B_UKBB_EUR_2017
rs4988235	rs4988235	chr2:136608646	chr2:135851076	A	G	Treatment with premique 0.625mg or 5mg tablet	EFO_0007056	Neale B	UKBB	European	2017	0.0002896	0.0001252	0.02074	+	337159	639	336520	1	risk diff	Neale-B_UKBB_EUR_2017
rs4988235	rs4988235	chr2:136608646	chr2:135851076	A	G	Treatment with quinapril	EFO_0007056	Neale B	UKBB	European	2017	0.0001351	5.85e-05	0.02089	+	337159	139	337020	1	risk diff	Neale-B_UKBB_EUR_2017
rs4988235	rs4988235	chr2:136608646	chr2:135851076	A	G	Self-reported rubella or german measles	EFO_1002026	Neale B	UKBB	European	2017	0.0002311	0.0001002	0.02107	+	337159	408	336751	1	risk diff	Neale-B_UKBB_EUR_2017
rs4988235	rs4988235	chr2:136608646	chr2:135851076	A	G	Treatment with verapamil	EFO_0007056	Neale B	UKBB	European	2017	0.000276	0.0001197	0.02116	+	337159	583	336576	1	risk diff	Neale-B_UKBB_EUR_2017
rs4988235	rs4988235	chr2:136608646	chr2:135851076	A	G	Ulcerative colitis	EFO_0000729	Neale B	UKBB	European	2017	0.0004533	0.0001967	0.0212	+	337199	1579	335620	1	risk diff	Neale-B_UKBB_EUR_2017
rs4988235	rs4988235	chr2:136608646	chr2:135851076	A	G	Treatment with cod liver oil capsule	EFO_0007056	Neale B	UKBB	European	2017	0.001559	0.0006772	0.02136	+	337159	19806	317353	1	risk diff	Neale-B_UKBB_EUR_2017
rs4988235	rs4988235	chr2:136608646	chr2:135851076	A	G	Body mass index adjusted for smoking in females	EFO_0004340	GIANT	28443625	Mixed	2017	0.011	0.0048	0.0215	+	137867	0	137867	73	IVNT	GIANT_BMI-adjusted-Smoking-F_Mixed_2017
rs4988235	rs4988235	chr2:136608646	chr2:135851076	A	G	Reason for glasses or contact lenses: for astigmatism	-	Neale B	UKBB	European	2017	-0.001062	0.0004625	0.02169	-	335700	8864	326836	1	risk diff	Neale-B_UKBB_EUR_2017
rs4988235	rs4988235	chr2:136608646	chr2:135851076	A	G	Treatment with celebrex 200mg capsule	EFO_0007056	Neale B	UKBB	European	2017	-0.0001292	5.636e-05	0.02184	-	337159	129	337030	1	risk diff	Neale-B_UKBB_EUR_2017
rs4988235	rs4988235	chr2:136608646	chr2:135851076	A	G	Self-reported deep venous thrombosis	EFO_0003907	Neale B	UKBB	European	2017	0.0009261	0.0004041	0.02192	+	337159	6767	330392	1	risk diff	Neale-B_UKBB_EUR_2017
rs4988235	rs4988235	chr2:136608646	chr2:135851076	A	G	Melanoma in situ	EFO_0004957	Neale B	UKBB	European	2017	0.0001965	8.577e-05	0.02195	+	337199	299	336900	1	risk diff	Neale-B_UKBB_EUR_2017
rs4988235	rs4988235	chr2:136608646	chr2:135851076	A	G	Self-reported osteomyelitis	EFO_0003102	Neale B	UKBB	European	2017	-0.0002594	0.0001135	0.0223	-	337159	524	336635	1	risk diff	Neale-B_UKBB_EUR_2017
rs4988235	rs4988235	chr2:136608646	chr2:135851076	A	G	Waist hip ratio in male smokers	EFO_0004343	GIANT	28443625	Mixed	2017	-0.0114	0.005	0.0224	-	19833	0	19833	67	IVNT	GIANT_WHR-Smokers-M_Mixed_2017
rs4988235	rs4988235	chr2:136608646	chr2:135851076	A	G	log Ins30 adjusted for BMI	-	MAGIC	24699409	European	2014	#N/A	#N/A	0.02263	#N/A	4409	0	4409	7	Z-score	MAGIC_Ins30-BMI_EUR_2014
rs4988235	rs4988235	chr2:136608646	chr2:135851076	A	G	Polyp of female genital tract	EFO_0009484	Neale B	UKBB	European	2017	0.0007982	0.0003503	0.02269	+	337199	5129	332070	1	risk diff	Neale-B_UKBB_EUR_2017
rs4988235	rs4988235	chr2:136608646	chr2:135851076	A	G	Self-reported basal cell carcinoma	EFO_0004193	Neale B	UKBB	European	2017	-0.0006321	0.0002775	0.02273	-	337159	3156	334003	1	risk diff	Neale-B_UKBB_EUR_2017
rs4988235	rs4988235	chr2:136608646	chr2:135851076	A	G	log Increm30	-	MAGIC	24699409	European	2014	-0.051	0.022	0.02308	-	4447	0	4447	7	Z-score	MAGIC_Increm30_EUR_2014
rs4988235	rs4988235	chr2:136608646	chr2:135851076	A	G	Relative age of first facial hair	EFO_0007822	Neale B	UKBB	European	2017	-0.004251	0.001875	0.02339	-	151113	0	151113	1	-	Neale-B_UKBB_EUR_2017
rs4988235	rs4988235	chr2:136608646	chr2:135851076	A	G	Height in males	EFO_0004339	GIANT	23754948	European	2013	0.016	0.0069	0.024	+	60587	0	60587	46	Z-score	GIANT_Height-M_EUR_2013
rs4988235	rs4988235	chr2:136608646	chr2:135851076	A	G	Leg pain when walking ever disappears while walking	EFO_0003843	Neale B	UKBB	European	2017	-0.01564	0.006951	0.02445	-	12832	4483	8349	1	risk diff	Neale-B_UKBB_EUR_2017
rs4988235	rs4988235	chr2:136608646	chr2:135851076	A	G	Neovascularization	EFO_0001365;EFO_0004683;EFO_0008372;EFO_0008336	Fritsche L	23455636	Mixed	2013	#N/A	#N/A	0.02446	+	54938	4487	50451	15	log OR	Fritsche-L_Neovascularization_Mixed_2013
rs4988235	rs4988235	chr2:136608646	chr2:135851076	A	G	Advanced age related macular degeneration choroidal neovascularization vs no AMD	NCIT_C84391;HP_0007868	Fritsche L	23455636	Mixed	2013	#N/A	#N/A	0.02446	#N/A	59494	-	-	-	-	GRASP
rs4988235	rs4988235	chr2:136608646	chr2:135851076	A	G	Doctor diagnosed chronic bronchitis	EFO_0006505	Neale B	UKBB	European	2017	0.001368	0.0006104	0.02496	+	83529	944	82585	1	risk diff	Neale-B_UKBB_EUR_2017
rs4988235	rs4988235	chr2:136608646	chr2:135851076	A	G	Diarrhoea and gastro-enteritis of presumed infectious origin	EFO_1001463	Neale B	UKBB	European	2017	0.0001938	8.663e-05	0.0253	+	337199	305	336894	1	risk diff	Neale-B_UKBB_EUR_2017
rs4988235	rs4988235	chr2:136608646	chr2:135851076	A	G	Treatment with cetirizine	EFO_0007056	Neale B	UKBB	European	2017	-0.00068	0.000305	0.02578	-	337159	3821	333338	1	risk diff	Neale-B_UKBB_EUR_2017
rs4988235	rs4988235	chr2:136608646	chr2:135851076	A	G	Treatment with cymalon cranberry 1.5g or 5ml liquid	EFO_0007056	Neale B	UKBB	European	2017	0.0001209	5.436e-05	0.02615	+	337159	120	337039	1	risk diff	Neale-B_UKBB_EUR_2017
rs4988235	rs4988235	chr2:136608646	chr2:135851076	A	G	Self-reported cerebral palsy	EFO_1000632	Neale B	UKBB	European	2017	0.0001192	5.368e-05	0.02633	+	337159	117	337042	1	risk diff	Neale-B_UKBB_EUR_2017
rs4988235	rs4988235	chr2:136608646	chr2:135851076	A	G	Calculus of lower urinary tract	EFO_1000839	Neale B	UKBB	European	2017	0.0001827	8.239e-05	0.0266	+	337199	276	336923	1	risk diff	Neale-B_UKBB_EUR_2017
rs4988235	rs4988235	chr2:136608646	chr2:135851076	A	G	Number of children ever born male	EFO_0007862	Barban N	27798627	European	2016	#N/A	#N/A	0.02682	+	100052	0	100052	43	children	Barban-N_NEB-M_EUR_2016
rs4988235	rs4988235	chr2:136608646	chr2:135851076	A	G	Self-reported lymphoedema	-	Neale B	UKBB	European	2017	0.0001411	6.373e-05	0.02688	+	337159	165	336994	1	risk diff	Neale-B_UKBB_EUR_2017
rs4988235	rs4988235	chr2:136608646	chr2:135851076	A	G	Self-reported pituitary adenoma or tumour	EFO_1000478	Neale B	UKBB	European	2017	0.0001606	7.258e-05	0.02688	+	337159	214	336945	1	risk diff	Neale-B_UKBB_EUR_2017
rs4988235	rs4988235	chr2:136608646	chr2:135851076	A	G	Treatment with betahistine	EFO_0007056	Neale B	UKBB	European	2017	0.0003485	0.0001576	0.02704	+	337159	1012	336147	1	risk diff	Neale-B_UKBB_EUR_2017
rs4988235	rs4988235	chr2:136608646	chr2:135851076	A	G	Haemangioma and lymphangioma, any site	EFO_1000151	Neale B	UKBB	European	2017	-0.0002778	0.0001261	0.02761	-	337199	647	336552	1	risk diff	Neale-B_UKBB_EUR_2017
rs4988235	rs4988235	chr2:136608646	chr2:135851076	A	G	Abdominal and pelvic pain	EFO_0003766	Neale B	UKBB	European	2017	0.001271	0.0005779	0.02785	+	337199	14203	322996	1	risk diff	Neale-B_UKBB_EUR_2017
rs4988235	rs4988235	chr2:136608646	chr2:135851076	A	G	Self-reported pulmonary fibrosis	EFO_0000768	Neale B	UKBB	European	2017	0.000103	4.682e-05	0.02785	+	337159	89	337070	1	risk diff	Neale-B_UKBB_EUR_2017
rs4988235	rs4988235	chr2:136608646	chr2:135851076	A	G	Self-reported cerebral aneurysm	EFO_0003870	Neale B	UKBB	European	2017	0.000164	7.459e-05	0.02787	+	337159	226	336933	1	risk diff	Neale-B_UKBB_EUR_2017
rs4988235	rs4988235	chr2:136608646	chr2:135851076	A	G	Leg predicted mass right	-	Neale B	UKBB	European	2017	0.004127	0.001878	0.02794	+	331285	0	331285	1	IVNT	Neale-B_UKBB_EUR_2017
rs4988235	rs4988235	chr2:136608646	chr2:135851076	A	G	Cystatin C in serum	NCIT_C88224;CMO_0002779	CKDGen	20383146	European	2010	#N/A	#N/A	0.028	#N/A	67093	-	-	-	-	GRASP
rs4988235	rs4988235	chr2:136608646	chr2:135851076	A	G	Treatment with raloxifene hydrochloride	EFO_0007056	Neale B	UKBB	European	2017	-0.0001606	7.324e-05	0.02833	-	337159	218	336941	1	risk diff	Neale-B_UKBB_EUR_2017
rs4988235	rs4988235	chr2:136608646	chr2:135851076	A	G	Treatment with perindopril	EFO_0007056	Neale B	UKBB	European	2017	0.0007494	0.0003419	0.02838	+	337159	4822	332337	1	risk diff	Neale-B_UKBB_EUR_2017
rs4988235	rs4988235	chr2:136608646	chr2:135851076	A	G	Self-reported parkinsons disease	EFO_0002508	Neale B	UKBB	European	2017	0.0002668	0.0001219	0.02855	+	337159	604	336555	1	risk diff	Neale-B_UKBB_EUR_2017
rs4988235	rs4988235	chr2:136608646	chr2:135851076	A	G	Red cell distribution width	EFO_0004586	Astle W	27863252	European	2016	-0.008091	0.003697	0.02863	-	173480	0	173480	2	IVNT	Astle-W_Blood-Cell-Traits_EUR_2016
rs4988235	rs4988235	chr2:136608646	chr2:135851076	A	G	Immature fraction of reticulocytes	EFO_0004586	Astle W	27863252	European	2016	-0.008105	0.003709	0.02886	-	173480	0	173480	2	IVNT	Astle-W_Blood-Cell-Traits_EUR_2016
rs4988235	rs4988235	chr2:136608646	chr2:135851076	A	G	Arachidic acid 20:0	EFO_0005110	CHARGE	25378659	European	2015	#N/A	#N/A	0.02911	-	10129	0	10129	7	%	CHARGE_Arachidic-acid_EUR_2015
rs4988235	rs4988235	chr2:136608646	chr2:135851076	A	G	Cause of death: intrahepatic bile duct carcinoma	EFO_0005540	Neale B	UKBB	European	2017	-0.004607	0.002114	0.02936	-	7637	94	7543	1	risk diff	Neale-B_UKBB_EUR_2017
rs4988235	rs4988235	chr2:136608646	chr2:135851076	A	G	Tanner stage females	-	EGGC	24770850	European	2014	-0.041	0.01518	0.0297	-	6149	0	6149	6	-	EGGC_Tanner-Stage-F_EUR_2014
rs4988235	rs4988235	chr2:136608646	chr2:135851076	A	G	Cause of death: malignant neoplasm of rectum	EFO_1000657	Neale B	UKBB	European	2017	-0.004847	0.002233	0.02999	-	7637	105	7532	1	risk diff	Neale-B_UKBB_EUR_2017
rs4988235	rs4988235	chr2:136608646	chr2:135851076	A	G	Oedema	EFO_0009373	Neale B	UKBB	European	2017	-0.0001197	5.525e-05	0.03025	-	337199	124	337075	1	risk diff	Neale-B_UKBB_EUR_2017
rs4988235	rs4988235	chr2:136608646	chr2:135851076	A	G	Other spondylopathies	EFO_0007490	Neale B	UKBB	European	2017	0.0003356	0.0001549	0.03028	+	337199	977	336222	1	risk diff	Neale-B_UKBB_EUR_2017
rs4988235	rs4988235	chr2:136608646	chr2:135851076	A	G	Treatment with multivitamin+mineral preparations	EFO_0007056	Neale B	UKBB	European	2017	0.0007243	0.0003346	0.0304	+	337159	4612	332547	1	risk diff	Neale-B_UKBB_EUR_2017
rs4988235	rs4988235	chr2:136608646	chr2:135851076	A	G	Waist hip ratio	EFO_0004343	GIANT	23754948	European	2013	0.01238	0.005722	0.03047	+	77369	0	77369	46	IVNT	GIANT_WHR_EUR_2013
rs4988235	rs4988235	chr2:136608646	chr2:135851076	A	G	Paroxysmal tachycardia	EFO_0005306	Neale B	UKBB	European	2017	0.0003628	0.0001678	0.03061	+	337199	1147	336052	1	risk diff	Neale-B_UKBB_EUR_2017
rs4988235	rs4988235	chr2:136608646	chr2:135851076	A	G	Ever had hysterectomy	EFO_0003881	Neale B	UKBB	European	2017	0.002469	0.001146	0.0312	+	159679	13060	146619	1	risk diff	Neale-B_UKBB_EUR_2017
rs4988235	rs4988235	chr2:136608646	chr2:135851076	A	G	Self-reported shingles	EFO_0006510	Neale B	UKBB	European	2017	-0.0001816	8.434e-05	0.03132	-	337159	289	336870	1	risk diff	Neale-B_UKBB_EUR_2017
rs4988235	rs4988235	chr2:136608646	chr2:135851076	A	G	Treatment with naprosyn 250mg tablet	EFO_0007056	Neale B	UKBB	European	2017	0.0001566	7.359e-05	0.03337	+	337159	220	336939	1	risk diff	Neale-B_UKBB_EUR_2017
rs4988235	rs4988235	chr2:136608646	chr2:135851076	A	G	Other disorders involving the immune mechanism	EFO_0000540	Neale B	UKBB	European	2017	-9.899e-05	4.655e-05	0.03344	-	337199	88	337111	1	risk diff	Neale-B_UKBB_EUR_2017
rs4988235	rs4988235	chr2:136608646	chr2:135851076	A	G	log Ins30	-	MAGIC	24699409	European	2014	-0.048	0.022	0.03347	-	4483	0	4483	7	Z-score	MAGIC_Ins30_EUR_2014
rs4988235	rs4988235	chr2:136608646	chr2:135851076	A	G	Treatment with budesonide+formoterol	EFO_0007056	Neale B	UKBB	European	2017	0.0001627	7.654e-05	0.0335	+	337159	238	336921	1	risk diff	Neale-B_UKBB_EUR_2017
rs4988235	rs4988235	chr2:136608646	chr2:135851076	A	G	Gout	EFO_0004274	GUGC	23263486	European	2012	-0.077	0.036	0.03354	-	69374	2115	67259	14	log OR	GUGC_Gout_EUR_2012
rs4988235	rs4988235	chr2:136608646	chr2:135851076	A	G	Self-reported fracture lower leg or ankle	EFO_0009512	Neale B	UKBB	European	2017	-0.0003846	0.0001812	0.03381	-	337159	1339	335820	1	risk diff	Neale-B_UKBB_EUR_2017
rs4988235	rs4988235	chr2:136608646	chr2:135851076	A	G	Fitting and adjustment of other devices	EFO_0009786	Neale B	UKBB	European	2017	0.0004769	0.0002248	0.03391	+	337199	2070	335129	1	risk diff	Neale-B_UKBB_EUR_2017
rs4988235	rs4988235	chr2:136608646	chr2:135851076	A	G	Body mass index in males	EFO_0004340	GIANT	23754948	European	2013	0.015	0.0071	0.034	+	58665	0	58665	46	IVNT	GIANT_BMI-M_EUR_2013
rs4988235	rs4988235	chr2:136608646	chr2:135851076	A	G	Waist hip ratio	EFO_0004343	GIANT	25673412	Mixed	2015	0.0077	0.0036	0.034	+	226643	0	226643	101	IVNT	GIANT_WHR_Mixed_2015
rs4988235	rs4988235	chr2:136608646	chr2:135851076	A	G	Treatment with epanutin 25mg capsule	EFO_0007056	Neale B	UKBB	European	2017	0.0001669	7.876e-05	0.0341	+	337159	252	336907	1	risk diff	Neale-B_UKBB_EUR_2017
rs4988235	rs4988235	chr2:136608646	chr2:135851076	A	G	Leg fat-free mass right	-	Neale B	UKBB	European	2017	0.004001	0.00189	0.03426	+	331285	0	331285	1	IVNT	Neale-B_UKBB_EUR_2017
rs4988235	rs4988235	chr2:136608646	chr2:135851076	A	G	Illnesses of father: bowel cancer	EFO_1001951	Neale B	UKBB	European	2017	-0.00151	0.0007156	0.03488	-	292883	17428	275455	1	risk diff	Neale-B_UKBB_EUR_2017
rs4988235	rs4988235	chr2:136608646	chr2:135851076	A	G	Treatment with minocycline	EFO_0007056	Neale B	UKBB	European	2017	0.000126	5.975e-05	0.03494	+	337159	145	337014	1	risk diff	Neale-B_UKBB_EUR_2017
rs4988235	rs4988235	chr2:136608646	chr2:135851076	A	G	HOMA IR	EFO_0004501	MAGIC	20081858	European	2010	#N/A	#N/A	0.03511	#N/A	46186	-	-	-	-	GRASP
rs4988235	rs4988235	chr2:136608646	chr2:135851076	A	G	log HOMA-IR	EFO_0004501	MAGIC	20081858	European	2010	0.0091	0.0043	0.03511	+	46186	0	46186	21	-	MAGIC_HOMA-IR_EUR_2010
rs4988235	rs4988235	chr2:136608646	chr2:135851076	A	G	Current employment status: looking after home and or or family	EFO_0005241	Neale B	UKBB	European	2017	-0.001301	0.0006187	0.03547	-	336252	16722	319530	1	risk diff	Neale-B_UKBB_EUR_2017
rs4988235	rs4988235	chr2:136608646	chr2:135851076	A	G	Single spontaneous delivery	EFO_0009638	Neale B	UKBB	European	2017	-0.0003921	0.0001868	0.03579	-	337199	1428	335771	1	risk diff	Neale-B_UKBB_EUR_2017
rs4988235	rs4988235	chr2:136608646	chr2:135851076	A	G	Illnesses of mother: severe depression	EFO_0003761	Neale B	UKBB	European	2017	0.001541	0.0007344	0.03583	+	309474	20369	289105	1	risk diff	Neale-B_UKBB_EUR_2017
rs4988235	rs4988235	chr2:136608646	chr2:135851076	A	G	Treatment with nurofen 200mg tablet	EFO_0007056	Neale B	UKBB	European	2017	0.0001454	6.946e-05	0.03629	+	337159	196	336963	1	risk diff	Neale-B_UKBB_EUR_2017
rs4988235	rs4988235	chr2:136608646	chr2:135851076	A	G	Treatment with ketoprofen	EFO_0007056	Neale B	UKBB	European	2017	0.0001073	5.133e-05	0.03657	+	337159	107	337052	1	risk diff	Neale-B_UKBB_EUR_2017
rs4988235	rs4988235	chr2:136608646	chr2:135851076	A	G	Treatment with celiprolol	EFO_0007056	Neale B	UKBB	European	2017	0.0001	4.786e-05	0.03665	+	337159	93	337066	1	risk diff	Neale-B_UKBB_EUR_2017
rs4988235	rs4988235	chr2:136608646	chr2:135851076	A	G	Treatment with esomeprazole	EFO_0007056	Neale B	UKBB	European	2017	0.0003462	0.000166	0.03698	+	337159	1122	336037	1	risk diff	Neale-B_UKBB_EUR_2017
rs4988235	rs4988235	chr2:136608646	chr2:135851076	A	G	Waist hip ratio	EFO_0004343	GIANT	25673412	European	2015	0.0077	0.0037	0.037	+	212248	0	212248	101	IVNT	GIANT_WHR_EUR_2015
rs4988235	rs4988235	chr2:136608646	chr2:135851076	A	G	Geographic atrophy	EFO_1001492	Fritsche L	23455636	Mixed	2013	#N/A	#N/A	0.03731	+	48550	1926	46624	15	log OR	Fritsche-L_AMD-Atrophy_Mixed_2013
rs4988235	rs4988235	chr2:136608646	chr2:135851076	A	G	Advanced age related macular degeneration geographic atrophy	NCIT_C84391;HP_0007868	Fritsche L	23455636	Mixed	2013	#N/A	#N/A	0.03731	#N/A	59494	-	-	-	-	GRASP
rs4988235	rs4988235	chr2:136608646	chr2:135851076	A	G	Height SDS for males aged 12 years	-	EGGC	23449627	European	2013	0.04043	0.01925	0.03765	+	6986	0	6986	7	SDS	EGGC_Puberty-Growth-12-M_EUR_2013
rs4988235	rs4988235	chr2:136608646	chr2:135851076	A	G	Breastfed as a baby	-	Neale B	UKBB	European	2017	-0.003095	0.001492	0.03804	-	255881	181621	74260	1	risk diff	Neale-B_UKBB_EUR_2017
rs4988235	rs4988235	chr2:136608646	chr2:135851076	A	G	Treatment with synalar 1:10 cream	EFO_0007056	Neale B	UKBB	European	2017	9.695e-05	4.682e-05	0.03837	+	337159	89	337070	1	risk diff	Neale-B_UKBB_EUR_2017
rs4988235	rs4988235	chr2:136608646	chr2:135851076	A	G	Treatment with thyroxine product	EFO_0007056	Neale B	UKBB	European	2017	-0.0006373	0.0003079	0.0385	-	337159	3917	333242	1	risk diff	Neale-B_UKBB_EUR_2017
rs4988235	rs4988235	chr2:136608646	chr2:135851076	A	G	Treatment with trifluoperazine	EFO_0007056	Neale B	UKBB	European	2017	8.256e-05	4.001e-05	0.03907	+	337159	65	337094	1	risk diff	Neale-B_UKBB_EUR_2017
rs4988235	rs4988235	chr2:136608646	chr2:135851076	A	G	Treatment with carbocisteine	EFO_0007056	Neale B	UKBB	European	2017	0.0001361	6.601e-05	0.03917	+	337159	177	336982	1	risk diff	Neale-B_UKBB_EUR_2017
rs4988235	rs4988235	chr2:136608646	chr2:135851076	A	G	Hearing aid user	EFO_0004238	Neale B	UKBB	European	2017	0.001662	0.0008068	0.0394	+	204240	10322	193918	1	risk diff	Neale-B_UKBB_EUR_2017
rs4988235	rs4988235	chr2:136608646	chr2:135851076	A	G	Comorbid depressive syndrome and alcohol dependence	EFO_0004777	Edwards AC	22064162	European	2011	#N/A	#N/A	0.03963	#N/A	874	-	-	-	-	GRASP
rs4988235	rs4988235	chr2:136608646	chr2:135851076	A	G	Self-reported dementia or alzheimers/cognitive impairment	EFO_0000249	Neale B	UKBB	European	2017	9.299e-05	4.521e-05	0.03971	+	337159	83	337076	1	risk diff	Neale-B_UKBB_EUR_2017
rs4988235	rs4988235	chr2:136608646	chr2:135851076	A	G	Treatment with magnesium citrate	EFO_0007056	Neale B	UKBB	European	2017	-0.0001113	5.413e-05	0.03978	-	337159	119	337040	1	risk diff	Neale-B_UKBB_EUR_2017
rs4988235	rs4988235	chr2:136608646	chr2:135851076	A	G	Abnormalities of breathing	EFO_0009841	Neale B	UKBB	European	2017	0.0005229	0.0002544	0.03981	+	337199	2650	334549	1	risk diff	Neale-B_UKBB_EUR_2017
rs4988235	rs4988235	chr2:136608646	chr2:135851076	A	G	log eGFR cystatin C	EFO_0005208	CKDGen	20383146	European	2010	#N/A	#N/A	0.04	-	20957	0	20957	8	ml/min/1.73m2	CKDGen_eGFRcys_EUR_2010
rs4988235	rs4988235	chr2:136608646	chr2:135851076	A	G	Abnormal findings on diagnostic imaging of other body structures	EFO_0009827	Neale B	UKBB	European	2017	-0.0002559	0.0001247	0.04021	-	337199	633	336566	1	risk diff	Neale-B_UKBB_EUR_2017
rs4988235	rs4988235	chr2:136608646	chr2:135851076	A	G	Treatment with isosorbide mononitrate	EFO_0007056	Neale B	UKBB	European	2017	0.0003379	0.0001648	0.04037	+	337159	1107	336052	1	risk diff	Neale-B_UKBB_EUR_2017
rs4988235	rs4988235	chr2:136608646	chr2:135851076	A	G	Heart rate variability RMSSD	EFO_0008003	Nolte I	28613276	European	2017	-0.01145	0.005552	0.04056	-	26367	0	26367	15	-	Nolte-I_RMSSD_EUR_2017
rs4988235	rs4988235	chr2:136608646	chr2:135851076	A	G	Female genital prolapse	EFO_1001837	Neale B	UKBB	European	2017	0.0006965	0.0003406	0.04084	+	337199	4840	332359	1	risk diff	Neale-B_UKBB_EUR_2017
rs4988235	rs4988235	chr2:136608646	chr2:135851076	A	G	Waist hip ratio in males	EFO_0004343	GIANT	23754948	European	2013	0.017	0.0083	0.041	+	34635	0	34635	46	IVNT	GIANT_WHR-M_EUR_2013
rs4988235	rs4988235	chr2:136608646	chr2:135851076	A	G	Body mass index in female non-smokers	EFO_0004340	GIANT	28443625	Mixed	2017	0.011	0.0054	0.04153	+	112100	0	112100	73	IVNT	GIANT_BMI-Non-smokers-F_Mixed_2017
rs4988235	rs4988235	chr2:136608646	chr2:135851076	A	G	Other benign neoplasms of connective and other soft tissue	EFO_0002422	Neale B	UKBB	European	2017	-0.0001642	8.121e-05	0.04317	-	337199	268	336931	1	risk diff	Neale-B_UKBB_EUR_2017
rs4988235	rs4988235	chr2:136608646	chr2:135851076	A	G	Vitamin and mineral supplements: vitamin E	EFO_0004729	Neale B	UKBB	European	2017	0.0009653	0.0004782	0.04354	+	335591	9479	326112	1	risk diff	Neale-B_UKBB_EUR_2017
rs4988235	rs4988235	chr2:136608646	chr2:135851076	A	G	Treatment with mirena 20mcg or 24hrs intrauterine system	EFO_0007056	Neale B	UKBB	European	2017	-0.0002282	0.0001131	0.04372	-	337159	521	336638	1	risk diff	Neale-B_UKBB_EUR_2017
rs4988235	rs4988235	chr2:136608646	chr2:135851076	A	G	Body mass index in male smokers	EFO_0004340	GIANT	28443625	Mixed	2017	0.0227	0.0113	0.0439	+	24685	0	24685	72	IVNT	GIANT_BMI-Smokers-M_Mixed_2017
rs4988235	rs4988235	chr2:136608646	chr2:135851076	A	G	Height	EFO_0004339	GIANT	20881960	European	2010	#N/A	#N/A	0.04458	#N/A	133859	0	133859	46	Z-score	GIANT_Height_EUR_2010
rs4988235	rs4988235	chr2:136608646	chr2:135851076	A	G	Height	EFO_0004339	GIANT	20881960	European	2010	#N/A	#N/A	0.04458	#N/A	133653	-	-	-	-	GRASP
rs4988235	rs4988235	chr2:136608646	chr2:135851076	A	G	Myelodysplastic syndromes	EFO_0003811	Neale B	UKBB	European	2017	-9.502e-05	4.733e-05	0.0447	-	337199	91	337108	1	risk diff	Neale-B_UKBB_EUR_2017
rs4988235	rs4988235	chr2:136608646	chr2:135851076	A	G	Age at menopause	EFO_0004704;EFO_0004703	ReproGen	26414677	European	2015	0.05	0.02	0.045	+	69360	0	69360	33	years	ReproGen_Age-at-Menopause_EUR_2015
rs4988235	rs4988235	chr2:136608646	chr2:135851076	A	G	Self-reported haemorrhoids or piles	EFO_0009552	Neale B	UKBB	European	2017	0.0002968	0.0001482	0.0452	+	337159	894	336265	1	risk diff	Neale-B_UKBB_EUR_2017
rs4988235	rs4988235	chr2:136608646	chr2:135851076	A	G	Duration of walks	EFO_0008002	Neale B	UKBB	European	2017	0.006208	0.0031	0.04521	+	288266	0	288266	1	IVNT	Neale-B_UKBB_EUR_2017
rs4988235	rs4988235	chr2:136608646	chr2:135851076	A	G	Reason former drinker stopped drinking alcohol: financial reasons	EFO_0004329	Neale B	UKBB	European	2017	-0.004362	0.002178	0.04522	-	11101	210	10891	1	risk diff	Neale-B_UKBB_EUR_2017
rs4988235	rs4988235	chr2:136608646	chr2:135851076	A	G	Treatment with half-inderal la 80mg m or r capsule	EFO_0007056	Neale B	UKBB	European	2017	0.0001155	5.787e-05	0.04591	+	337159	136	337023	1	risk diff	Neale-B_UKBB_EUR_2017
rs4988235	rs4988235	chr2:136608646	chr2:135851076	A	G	log eGFR creatinine in non diabetics	EFO_0005208	CKDGen	26831199	European	2016	0.0021	0.001	0.046	+	118460	0	118460	45	ml/min/1.73m2	CKDGen_eGFRcrea-NDM_EUR_2016
rs4988235	rs4988235	chr2:136608646	chr2:135851076	A	G	Treatment with amoxicillin	EFO_0007056	Neale B	UKBB	European	2017	0.0001638	8.227e-05	0.04649	+	337159	275	336884	1	risk diff	Neale-B_UKBB_EUR_2017
rs4988235	rs4988235	chr2:136608646	chr2:135851076	A	G	Pain type experienced in last month: hip pain	EFO_0003843	Neale B	UKBB	European	2017	0.001807	0.000908	0.04664	+	336650	37714	298936	1	risk diff	Neale-B_UKBB_EUR_2017
rs4988235	rs4988235	chr2:136608646	chr2:135851076	A	G	Transport type for commuting to job workplace: public transport	EFO_0005241	Neale B	UKBB	European	2017	-0.003165	0.001593	0.04696	-	177550	35908	141642	1	risk diff	Neale-B_UKBB_EUR_2017
rs4988235	rs4988235	chr2:136608646	chr2:135851076	A	G	Treatment with co-proxamol	EFO_0007056	Neale B	UKBB	European	2017	-0.0001616	8.137e-05	0.04703	-	337159	269	336890	1	risk diff	Neale-B_UKBB_EUR_2017
rs4988235	rs4988235	chr2:136608646	chr2:135851076	A	G	Body mass index ajusted for physical activity in females	EFO_0004340	GIANT	28448500	Mixed	2017	0.0102	0.0051	0.04724	+	115958	0	115958	53	IVNT	GIANT_BMI-adjusted-PA-F_Mixed_2017
rs4988235	rs4988235	chr2:136608646	chr2:135851076	A	G	Neoplasm of uncertain or unknown behaviour of female genital organs	EFO_1001331	Neale B	UKBB	European	2017	9.919e-05	5.011e-05	0.04775	+	337199	102	337097	1	risk diff	Neale-B_UKBB_EUR_2017
rs4988235	rs4988235	chr2:136608646	chr2:135851076	A	G	Treatment with lercanidipine	EFO_0007056	Neale B	UKBB	European	2017	-0.000279	0.0001413	0.04842	-	337159	813	336346	1	risk diff	Neale-B_UKBB_EUR_2017
rs4988235	rs4988235	chr2:136608646	chr2:135851076	A	G	Self-reported pancreatitis	EFO_0000278	Neale B	UKBB	European	2017	0.0002644	0.0001342	0.0489	+	337159	733	336426	1	risk diff	Neale-B_UKBB_EUR_2017
rs4988235	rs4988235	chr2:136608646	chr2:135851076	A	G	Donors of organs and tissues	EFO_0009633	Neale B	UKBB	European	2017	-0.0001332	6.766e-05	0.04902	-	337199	186	337013	1	risk diff	Neale-B_UKBB_EUR_2017
rs4988235	rs4988235	chr2:136608646	chr2:135851076	A	G	Treatment with pregabalin	EFO_0007056	Neale B	UKBB	European	2017	0.0002593	0.0001318	0.04918	+	337159	707	336452	1	risk diff	Neale-B_UKBB_EUR_2017
rs4988235	rs4988235	chr2:136608646	chr2:135851076	A	G	Cause of death: home	-	Neale B	UKBB	European	2017	-0.002722	0.001384	0.0493	-	7637	40	7597	1	risk diff	Neale-B_UKBB_EUR_2017
rs4988235	rs4988235	chr2:136608646	chr2:135851076	A	G	Multiple myeloma and malignant plasma cell neoplasms	EFO_0006475	Neale B	UKBB	European	2017	-0.0001409	7.172e-05	0.04953	-	337199	209	336990	1	risk diff	Neale-B_UKBB_EUR_2017
rs4988235	rs4988235	chr2:136608646	chr2:135851076	A	G	Treatment with sno-tears eye drops	EFO_0007056	Neale B	UKBB	European	2017	8.552e-05	4.355e-05	0.04954	+	337159	77	337082	1	risk diff	Neale-B_UKBB_EUR_2017
rs4988235	rs4988235	chr2:136608646	chr2:135851076	A	G	Treatment with maxalt 5mg tablet	EFO_0007056	Neale B	UKBB	European	2017	0.0001316	6.711e-05	0.04997	+	337159	183	336976	1	risk diff	Neale-B_UKBB_EUR_2017
rs4988235	rs4988235	chr2:136608646	chr2:135851076	A	G	Female infertility	EFO_0008560	Neale B	UKBB	European	2017	0.0002346	0.0001197	0.05009	+	337199	584	336615	1	risk diff	Neale-B_UKBB_EUR_2017
rs4988235	rs4988235	chr2:136608646	chr2:135851076	A	G	Treatment with buprenorphine	EFO_0007056	Neale B	UKBB	European	2017	0.0001451	7.409e-05	0.05013	+	337159	223	336936	1	risk diff	Neale-B_UKBB_EUR_2017
rs4988235	rs4988235	chr2:136608646	chr2:135851076	A	G	Number of cigarettes previously smoked daily	EFO_0005671	Neale B	UKBB	European	2017	0.01005	0.005141	0.0507	+	78291	0	78291	1	-	Neale-B_UKBB_EUR_2017
rs4988235	rs4988235	chr2:136608646	chr2:135851076	A	G	Sleeplessness or insomnia	EFO_0004698	Neale B	UKBB	European	2017	-0.004017	0.002059	0.05106	-	336965	0	336965	1	-	Neale-B_UKBB_EUR_2017
rs4988235	rs4988235	chr2:136608646	chr2:135851076	A	G	Self-reported polymyalgia rheumatica	EFO_0008518	Neale B	UKBB	European	2017	0.0002557	0.0001312	0.0512	+	337159	700	336459	1	risk diff	Neale-B_UKBB_EUR_2017
rs4988235	rs4988235	chr2:136608646	chr2:135851076	A	G	Whole body water mass	-	Neale B	UKBB	European	2017	0.003542	0.001818	0.05146	+	331315	0	331315	1	IVNT	Neale-B_UKBB_EUR_2017
rs4988235	rs4988235	chr2:136608646	chr2:135851076	A	G	Body mass index in females less than or equal to 50 years of age	EFO_0004340	GIANT	26426971	European	2015	0.013	0.0066	0.052	+	69528	0	69528	114	IVNT	GIANT_BMI-F-LE-50_EUR_2015
rs4988235	rs4988235	chr2:136608646	chr2:135851076	A	G	Neoplasm of uncertain or unknown behaviour of urinary organs	EFO_0003863	Neale B	UKBB	European	2017	0.0001779	9.158e-05	0.05203	+	337199	341	336858	1	risk diff	Neale-B_UKBB_EUR_2017
rs4988235	rs4988235	chr2:136608646	chr2:135851076	A	G	Other venous embolism and thrombosis	EFO_0004286	Neale B	UKBB	European	2017	0.0001006	5.18e-05	0.05208	+	337199	109	337090	1	risk diff	Neale-B_UKBB_EUR_2017
rs4988235	rs4988235	chr2:136608646	chr2:135851076	A	G	Treatment with hydroxychloroquine	EFO_0007056	Neale B	UKBB	European	2017	0.0002079	0.0001073	0.05258	+	337159	468	336691	1	risk diff	Neale-B_UKBB_EUR_2017
rs4988235	rs4988235	chr2:136608646	chr2:135851076	A	G	log eGFR creatinine	EFO_0005208	CKDGen	20383146	European	2010	#N/A	#N/A	0.054	+	67093	0	67093	20	ml/min/1.73m2	CKDGen_eGFRcrea_EUR_2010
rs4988235	rs4988235	chr2:136608646	chr2:135851076	A	G	Cause of death: inquest adjourned death	-	Neale B	UKBB	European	2017	0.001266	0.000658	0.05446	+	7637	9	7628	1	risk diff	Neale-B_UKBB_EUR_2017
rs4988235	rs4988235	chr2:136608646	chr2:135851076	A	G	Cause of death: multiple myeloma	EFO_0001378	Neale B	UKBB	European	2017	-0.003913	0.002035	0.05452	-	7637	87	7550	1	risk diff	Neale-B_UKBB_EUR_2017
rs4988235	rs4988235	chr2:136608646	chr2:135851076	A	G	Illnesses of father: parkinsons disease	EFO_0002508	Neale B	UKBB	European	2017	0.000927	0.0004824	0.05464	+	292297	7541	284756	1	risk diff	Neale-B_UKBB_EUR_2017
rs4988235	rs4988235	chr2:136608646	chr2:135851076	A	G	Qualifications: O levels or GCSEs or equivalent	EFO_0004784	Neale B	UKBB	European	2017	-0.002764	0.00144	0.05496	-	334070	159730	174340	1	risk diff	Neale-B_UKBB_EUR_2017
rs4988235	rs4988235	chr2:136608646	chr2:135851076	A	G	Hemiplegia	EFO_0009453	Neale B	UKBB	European	2017	0.0001521	7.937e-05	0.05541	+	337199	256	336943	1	risk diff	Neale-B_UKBB_EUR_2017
rs4988235	rs4988235	chr2:136608646	chr2:135851076	A	G	Self-reported neutropenia or lymphopenia	-	Neale B	UKBB	European	2017	9.063e-05	4.734e-05	0.05555	+	337159	91	337068	1	risk diff	Neale-B_UKBB_EUR_2017
rs4988235	rs4988235	chr2:136608646	chr2:135851076	A	G	Hemoglobin concentration	EFO_0004586	Astle W	27863252	European	2016	0.007077	0.003701	0.05584	+	173480	0	173480	2	IVNT	Astle-W_Blood-Cell-Traits_EUR_2016
rs4988235	rs4988235	chr2:136608646	chr2:135851076	A	G	Cause of death: abdominal aortic aneurysm, ruptured	-	Neale B	UKBB	European	2017	-0.0024	0.001257	0.05628	-	7637	33	7604	1	risk diff	Neale-B_UKBB_EUR_2017
rs4988235	rs4988235	chr2:136608646	chr2:135851076	A	G	Malignant neoplasm of breast	EFO_1000040	Neale B	UKBB	European	2017	0.0006922	0.0003628	0.0564	+	337199	5510	331689	1	risk diff	Neale-B_UKBB_EUR_2017
rs4988235	rs4988235	chr2:136608646	chr2:135851076	A	G	Reason for glasses or contact lenses: for reading	-	Neale B	UKBB	European	2017	-0.001547	0.0008114	0.05655	-	335700	29144	306556	1	risk diff	Neale-B_UKBB_EUR_2017
rs4988235	rs4988235	chr2:136608646	chr2:135851076	A	G	Treatment with ferrous sulphate	EFO_0007056	Neale B	UKBB	European	2017	0.000379	0.0001998	0.05786	+	337159	1630	335529	1	risk diff	Neale-B_UKBB_EUR_2017
rs4988235	rs4988235	chr2:136608646	chr2:135851076	A	G	Acute pericarditis	EFO_0007427	Neale B	UKBB	European	2017	9.73e-05	5.132e-05	0.05798	+	337199	107	337092	1	risk diff	Neale-B_UKBB_EUR_2017
rs4988235	rs4988235	chr2:136608646	chr2:135851076	A	G	log Urinary albumin creatinine ratio	EFO_0007778	CKDGen	26631737	European	2016	0.013	0.0067	0.059	+	54451	0	54451	20	mg/g	CKDGen_UACR_EUR_2016
rs4988235	rs4988235	chr2:136608646	chr2:135851076	A	G	Treatment with zirtek allergy 10mg tablet	EFO_0007056	Neale B	UKBB	European	2017	9.274e-05	4.913e-05	0.05906	+	337159	98	337061	1	risk diff	Neale-B_UKBB_EUR_2017
rs4988235	rs4988235	chr2:136608646	chr2:135851076	A	G	log HOMA-B	EFO_0004469	MAGIC	20081858	European	2010	0.0068	0.0036	0.05933	+	46186	0	46186	21	-	MAGIC_HOMA-B_EUR_2010
rs4988235	rs4988235	chr2:136608646	chr2:135851076	A	G	Illness, injury, bereavement, stress in last 2 years: serious illness, injury or assault to yourself	-	Neale B	UKBB	European	2017	0.001572	0.0008336	0.05935	+	335219	30762	304457	1	risk diff	Neale-B_UKBB_EUR_2017
rs4988235	rs4988235	chr2:136608646	chr2:135851076	A	G	Peritonitis	EFO_0008588	Neale B	UKBB	European	2017	-0.000121	6.431e-05	0.05981	-	337199	168	337031	1	risk diff	Neale-B_UKBB_EUR_2017
rs4988235	rs4988235	chr2:136608646	chr2:135851076	A	G	log eGFR cystatin C	EFO_0005208	CKDGen	26831199	European	2016	-0.0038	0.002	0.06	-	33152	0	33152	16	ml/min/1.73m2	CKDGen_eGFRcys_EUR_2016
rs4988235	rs4988235	chr2:136608646	chr2:135851076	A	G	Type II diabetes adjusted for BMI	EFO_0001360	DIAGRAM	28566273	European	2017	-0.032	0.017	0.06	-	159208	26676	132532	18	log OR	DIAGRAM_T2D-adjusted-BMI_EUR_2017
rs4988235	rs4988235	chr2:136608646	chr2:135851076	A	G	Self-reported miscarriage	EFO_1001255	Neale B	UKBB	European	2017	0.0002437	0.0001297	0.06038	+	337159	686	336473	1	risk diff	Neale-B_UKBB_EUR_2017
rs4988235	rs4988235	chr2:136608646	chr2:135851076	A	G	Self-reported neurological injury or trauma	EFO_0009490	Neale B	UKBB	European	2017	9.028e-05	4.811e-05	0.06061	+	337159	94	337065	1	risk diff	Neale-B_UKBB_EUR_2017
rs4988235	rs4988235	chr2:136608646	chr2:135851076	A	G	log AUCins	-	MAGIC	24699409	European	2014	-0.043	0.023	0.06119	-	4324	0	4324	7	Z-score	MAGIC_AUCins_EUR_2014
rs4988235	rs4988235	chr2:136608646	chr2:135851076	A	G	Self-reported ulcerative colitis	EFO_0000729	Neale B	UKBB	European	2017	0.0003924	0.0002097	0.0613	+	337159	1795	335364	1	risk diff	Neale-B_UKBB_EUR_2017
rs4988235	rs4988235	chr2:136608646	chr2:135851076	A	G	Self-reported mumps or epidemic parotitis	EFO_0007383	Neale B	UKBB	European	2017	0.0002505	0.0001338	0.06131	+	337159	729	336430	1	risk diff	Neale-B_UKBB_EUR_2017
rs4988235	rs4988235	chr2:136608646	chr2:135851076	A	G	Psoriasis	EFO_0000676	Neale B	UKBB	European	2017	0.0001715	9.172e-05	0.06147	+	337199	342	336857	1	risk diff	Neale-B_UKBB_EUR_2017
rs4988235	rs4988235	chr2:136608646	chr2:135851076	A	G	Treatment with buscopan 10mg tablet	EFO_0007056	Neale B	UKBB	European	2017	0.0001641	8.776e-05	0.06154	+	337159	313	336846	1	risk diff	Neale-B_UKBB_EUR_2017
rs4988235	rs4988235	chr2:136608646	chr2:135851076	A	G	Duration of vigorous activity	EFO_0008002	Neale B	UKBB	European	2017	0.007229	0.003867	0.06156	+	183731	0	183731	1	IVNT	Neale-B_UKBB_EUR_2017
rs4988235	rs4988235	chr2:136608646	chr2:135851076	A	G	Qualifications: NVQ or HND or HNC or equivalent	EFO_0004784	Neale B	UKBB	European	2017	0.002102	0.001124	0.06157	+	334070	62848	271222	1	risk diff	Neale-B_UKBB_EUR_2017
rs4988235	rs4988235	chr2:136608646	chr2:135851076	A	G	Self-reported gout	EFO_0004274	Neale B	UKBB	European	2017	-0.0006342	0.0003395	0.06177	-	337159	4807	332352	1	risk diff	Neale-B_UKBB_EUR_2017
rs4988235	rs4988235	chr2:136608646	chr2:135851076	A	G	Type II diabetes	EFO_0001360	DIAGRAM	28566273	European	2017	-0.027	0.014	0.062	-	159208	26676	132532	18	log OR	DIAGRAM_T2D_EUR_2017
rs4988235	rs4988235	chr2:136608646	chr2:135851076	A	G	Treatment with prednisolone	EFO_0007056	Neale B	UKBB	European	2017	0.0004064	0.000218	0.06227	+	337159	1940	335219	1	risk diff	Neale-B_UKBB_EUR_2017
rs4988235	rs4988235	chr2:136608646	chr2:135851076	A	G	Self-reported cervical spondylosis	EFO_0009610	Neale B	UKBB	European	2017	0.0004459	0.0002399	0.06313	+	337159	2355	334804	1	risk diff	Neale-B_UKBB_EUR_2017
rs4988235	rs4988235	chr2:136608646	chr2:135851076	A	G	Whole body fat-free mass	-	Neale B	UKBB	European	2017	0.003371	0.001816	0.06334	+	331291	0	331291	1	IVNT	Neale-B_UKBB_EUR_2017
rs4988235	rs4988235	chr2:136608646	chr2:135851076	A	G	Malignant neoplasm of eye and adnexa	EFO_0003824	Neale B	UKBB	European	2017	-9.39e-05	5.06e-05	0.06352	-	337199	104	337095	1	risk diff	Neale-B_UKBB_EUR_2017
rs4988235	rs4988235	chr2:136608646	chr2:135851076	A	G	Other orthopaedic follow-up care	EFO_0009577	Neale B	UKBB	European	2017	-0.0004053	0.0002187	0.06392	-	337199	1954	335245	1	risk diff	Neale-B_UKBB_EUR_2017
rs4988235	rs4988235	chr2:136608646	chr2:135851076	A	G	Treatment with risedronate sodium	EFO_0007056	Neale B	UKBB	European	2017	-0.000237	0.000128	0.06414	-	337159	667	336492	1	risk diff	Neale-B_UKBB_EUR_2017
rs4988235	rs4988235	chr2:136608646	chr2:135851076	A	G	Treatment with amias 2mg tablet	EFO_0007056	Neale B	UKBB	European	2017	0.0001747	9.464e-05	0.06488	+	337159	364	336795	1	risk diff	Neale-B_UKBB_EUR_2017
rs4988235	rs4988235	chr2:136608646	chr2:135851076	A	G	Treatment with terbinafine	EFO_0007056	Neale B	UKBB	European	2017	0.0002338	0.0001267	0.06494	+	337159	653	336506	1	risk diff	Neale-B_UKBB_EUR_2017
rs4988235	rs4988235	chr2:136608646	chr2:135851076	A	G	Treatment with cholesterol lowering medication	EFO_0007056	Neale B	UKBB	European	2017	-0.002407	0.001307	0.0655	-	180203	22705	157498	1	risk diff	Neale-B_UKBB_EUR_2017
rs4988235	rs4988235	chr2:136608646	chr2:135851076	A	G	Hayfever, allergic rhinitis or eczema	EFO_0003956;EFO_0005854;EFO_0000274	Neale B	UKBB	European	2017	-0.002235	0.001214	0.06568	-	336782	77891	258891	1	risk diff	Neale-B_UKBB_EUR_2017
rs4988235	rs4988235	chr2:136608646	chr2:135851076	A	G	Cause of death: multisystem degeneration	-	Neale B	UKBB	European	2017	-0.001142	0.0006202	0.06572	-	7637	8	7629	1	risk diff	Neale-B_UKBB_EUR_2017
rs4988235	rs4988235	chr2:136608646	chr2:135851076	A	G	Treatment with climesse tablet	EFO_0007056	Neale B	UKBB	European	2017	-0.0001029	5.591e-05	0.06574	-	337159	127	337032	1	risk diff	Neale-B_UKBB_EUR_2017
rs4988235	rs4988235	chr2:136608646	chr2:135851076	A	G	Cause of death: duodenum	-	Neale B	UKBB	European	2017	-0.001276	0.0006937	0.06601	-	7637	10	7627	1	risk diff	Neale-B_UKBB_EUR_2017
rs4988235	rs4988235	chr2:136608646	chr2:135851076	A	G	Treatment with zydol 50mg capsule	EFO_0007056	Neale B	UKBB	European	2017	8.885e-05	4.837e-05	0.06622	+	337159	95	337064	1	risk diff	Neale-B_UKBB_EUR_2017
rs4988235	rs4988235	chr2:136608646	chr2:135851076	A	G	Secondary and unspecified malignant neoplasm of lymph nodes	EFO_0004906	Neale B	UKBB	European	2017	-0.0001601	8.72e-05	0.06628	-	337199	309	336890	1	risk diff	Neale-B_UKBB_EUR_2017
rs4988235	rs4988235	chr2:136608646	chr2:135851076	A	G	Smoked cigarette or pipe within last hour	EFO_0006527	Neale B	UKBB	European	2017	0.005922	0.00323	0.06676	+	30270	3869	26401	1	risk diff	Neale-B_UKBB_EUR_2017
rs4988235	rs4988235	chr2:136608646	chr2:135851076	A	G	Treatment with flecainide	EFO_0007056	Neale B	UKBB	European	2017	-0.0002148	0.0001174	0.0672	-	337159	560	336599	1	risk diff	Neale-B_UKBB_EUR_2017
rs4988235	rs4988235	chr2:136608646	chr2:135851076	A	G	Treatment with gaviscon liquid	EFO_0007056	Neale B	UKBB	European	2017	0.0003812	0.0002085	0.06747	+	337159	1774	335385	1	risk diff	Neale-B_UKBB_EUR_2017
rs4988235	rs4988235	chr2:136608646	chr2:135851076	A	G	Self-reported prostate cancer	EFO_0001663	Neale B	UKBB	European	2017	0.0004495	0.0002459	0.06756	+	337159	2495	334664	1	risk diff	Neale-B_UKBB_EUR_2017
rs4988235	rs4988235	chr2:136608646	chr2:135851076	A	G	Manic or hyper symptoms: none of the above	EFO_0004364	Neale B	UKBB	European	2017	-0.009747	0.005334	0.06767	-	22133	7998	14135	1	risk diff	Neale-B_UKBB_EUR_2017
rs4988235	rs4988235	chr2:136608646	chr2:135851076	A	G	Treatment with phenobarbitone	EFO_0007056	Neale B	UKBB	European	2017	9.065e-05	4.962e-05	0.06775	+	337159	100	337059	1	risk diff	Neale-B_UKBB_EUR_2017
rs4988235	rs4988235	chr2:136608646	chr2:135851076	A	G	Acquired deformities of fingers and toes	-	Neale B	UKBB	European	2017	-0.0006432	0.0003522	0.06784	-	337199	5148	332051	1	risk diff	Neale-B_UKBB_EUR_2017
rs4988235	rs4988235	chr2:136608646	chr2:135851076	A	G	Treatment with viagra 25mg tablet	EFO_0007056	Neale B	UKBB	European	2017	9.363e-05	5.132e-05	0.06811	+	337159	107	337052	1	risk diff	Neale-B_UKBB_EUR_2017
rs4988235	rs4988235	chr2:136608646	chr2:135851076	A	G	Duration walking for pleasure	EFO_0008002	Neale B	UKBB	European	2017	-0.009135	0.005023	0.06897	-	240788	0	240788	1	-	Neale-B_UKBB_EUR_2017
rs4988235	rs4988235	chr2:136608646	chr2:135851076	A	G	Other diseases of pericardium	EFO_1001285	Neale B	UKBB	European	2017	0.0001426	7.859e-05	0.06959	+	337199	251	336948	1	risk diff	Neale-B_UKBB_EUR_2017
rs4988235	rs4988235	chr2:136608646	chr2:135851076	A	G	Treatment with sanomigran 500micrograms tablet	EFO_0007056	Neale B	UKBB	European	2017	7.078e-05	3.908e-05	0.07009	+	337159	62	337097	1	risk diff	Neale-B_UKBB_EUR_2017
rs4988235	rs4988235	chr2:136608646	chr2:135851076	A	G	Retained placenta and membranes, without haemorrhage	-	Neale B	UKBB	European	2017	-8.086e-05	4.465e-05	0.07017	-	337199	81	337118	1	risk diff	Neale-B_UKBB_EUR_2017
rs4988235	rs4988235	chr2:136608646	chr2:135851076	A	G	Qualifications: college or university degree	EFO_0004784	Neale B	UKBB	European	2017	-0.002437	0.001346	0.07026	-	334070	106305	227765	1	risk diff	Neale-B_UKBB_EUR_2017
rs4988235	rs4988235	chr2:136608646	chr2:135851076	A	G	Chronic ischaemic heart disease	EFO_0001645	Neale B	UKBB	European	2017	0.0008245	0.0004556	0.07035	+	337199	8755	328444	1	risk diff	Neale-B_UKBB_EUR_2017
rs4988235	rs4988235	chr2:136608646	chr2:135851076	A	G	Self-reported stomach disorder	EFO_0009608	Neale B	UKBB	European	2017	0.0002404	0.0001328	0.07036	+	337159	718	336441	1	risk diff	Neale-B_UKBB_EUR_2017
rs4988235	rs4988235	chr2:136608646	chr2:135851076	A	G	Age-related macular degeneration	EFO_0001365	Fritsche L	23455636	Mixed	2013	#N/A	#N/A	0.07112	+	59462	7650	51812	15	log OR	Fritsche-L_AMD_Mixed_2013
rs4988235	rs4988235	chr2:136608646	chr2:135851076	A	G	Voice disturbances	EFO_0009692	Neale B	UKBB	European	2017	0.0001796	9.956e-05	0.07122	+	337199	403	336796	1	risk diff	Neale-B_UKBB_EUR_2017
rs4988235	rs4988235	chr2:136608646	chr2:135851076	A	G	Illnesses of father: lung cancer	EFO_0001071	Neale B	UKBB	European	2017	0.001568	0.0008695	0.07131	+	294142	27424	266718	1	risk diff	Neale-B_UKBB_EUR_2017
rs4988235	rs4988235	chr2:136608646	chr2:135851076	A	G	Tanner stage	-	EGGC	24770850	European	2014	-0.02745	0.01518	0.07256	-	9918	0	9918	7	-	EGGC_Tanner-Stage_EUR_2014
rs4988235	rs4988235	chr2:136608646	chr2:135851076	A	G	Self-reported spontaneous pneumothorax or recurrent pneumothorax	EFO_0009686	Neale B	UKBB	European	2017	0.0002511	0.0001402	0.07339	+	337159	801	336358	1	risk diff	Neale-B_UKBB_EUR_2017
rs4988235	rs4988235	chr2:136608646	chr2:135851076	A	G	Cause of death: chronic ischaemic heart disease, unspecified	-	Neale B	UKBB	European	2017	0.006254	0.003495	0.07362	+	7637	266	7371	1	risk diff	Neale-B_UKBB_EUR_2017
rs4988235	rs4988235	chr2:136608646	chr2:135851076	A	G	Self-reported appendicitis	EFO_0007149	Neale B	UKBB	European	2017	-0.0004679	0.0002616	0.07367	-	337159	2802	334357	1	risk diff	Neale-B_UKBB_EUR_2017
rs4988235	rs4988235	chr2:136608646	chr2:135851076	A	G	Treatment with phyllocontin continus 225mg m or r tablet	EFO_0007056	Neale B	UKBB	European	2017	9.977e-05	5.592e-05	0.07441	+	337159	127	337032	1	risk diff	Neale-B_UKBB_EUR_2017
rs4988235	rs4988235	chr2:136608646	chr2:135851076	A	G	Other neoplasms of uncertain or unknown behaviour of lymphoid, haematopoietic and related tissue	EFO_1000179	Neale B	UKBB	European	2017	-9.975e-05	5.592e-05	0.07444	-	337199	127	337072	1	risk diff	Neale-B_UKBB_EUR_2017
rs4988235	rs4988235	chr2:136608646	chr2:135851076	A	G	Height SDS for females aged 10 years	-	EGGC	23449627	European	2013	-0.03481	0.01927	0.07445	-	6974	0	6974	8	SDS	EGGC_Puberty-Growth-10-F_EUR_2013
rs4988235	rs4988235	chr2:136608646	chr2:135851076	A	G	Treatment with duloxetine	EFO_0007056	Neale B	UKBB	European	2017	0.000154	8.635e-05	0.07449	+	337159	303	336856	1	risk diff	Neale-B_UKBB_EUR_2017
rs4988235	rs4988235	chr2:136608646	chr2:135851076	A	G	Heart rate variability pvRSAHF	EFO_0008003	Nolte I	28613276	European	2017	-0.03636	0.01153	0.07493	-	23671	0	23671	16	-	Nolte-I_pvRSAHF_EUR_2017
rs4988235	rs4988235	chr2:136608646	chr2:135851076	A	G	Chronic kidney disease	EFO_0003884	CKDGen	20383146	European	2010	#N/A	#N/A	0.075	-	62237	5783	56454	19	log OR	CKDGen_CKD_EUR_2010
rs4988235	rs4988235	chr2:136608646	chr2:135851076	A	G	Treatment with hormonin tablet	EFO_0007056	Neale B	UKBB	European	2017	-9.952e-05	5.591e-05	0.0751	-	337159	127	337032	1	risk diff	Neale-B_UKBB_EUR_2017
rs4988235	rs4988235	chr2:136608646	chr2:135851076	A	G	Illnesses of siblings: high blood pressure	EFO_0004325	Neale B	UKBB	European	2017	0.002326	0.00131	0.07566	+	262361	54270	208091	1	risk diff	Neale-B_UKBB_EUR_2017
rs4988235	rs4988235	chr2:136608646	chr2:135851076	A	G	Self-reported benign neuroma	EFO_0009619	Neale B	UKBB	European	2017	9.018e-05	5.085e-05	0.07617	+	337159	105	337054	1	risk diff	Neale-B_UKBB_EUR_2017
rs4988235	rs4988235	chr2:136608646	chr2:135851076	A	G	Number of days or week of moderate physical activity 10+ minutes	EFO_0008002	Neale B	UKBB	European	2017	-0.01217	0.006871	0.07663	-	321309	0	321309	1	-	Neale-B_UKBB_EUR_2017
rs4988235	rs4988235	chr2:136608646	chr2:135851076	A	G	Cause of death: cerebral infarction, unspecified	-	Neale B	UKBB	European	2017	-0.002261	0.001277	0.07664	-	7637	34	7603	1	risk diff	Neale-B_UKBB_EUR_2017
rs4988235	rs4988235	chr2:136608646	chr2:135851076	A	G	Age at last live birth	-	Neale B	UKBB	European	2017	-0.008251	0.004671	0.07732	-	123676	0	123676	1	IVNT	Neale-B_UKBB_EUR_2017
rs4988235	rs4988235	chr2:136608646	chr2:135851076	A	G	Treatment with finasteride	EFO_0007056	Neale B	UKBB	European	2017	-0.0002984	0.0001689	0.07736	-	337159	1167	335992	1	risk diff	Neale-B_UKBB_EUR_2017
rs4988235	rs4988235	chr2:136608646	chr2:135851076	A	G	Self-reported fracture skull or head	EFO_1001425	Neale B	UKBB	European	2017	-0.0001342	7.605e-05	0.07768	-	337159	235	336924	1	risk diff	Neale-B_UKBB_EUR_2017
rs4988235	rs4988235	chr2:136608646	chr2:135851076	A	G	Treatment with atorvastatin	EFO_0007056	Neale B	UKBB	European	2017	-0.0008665	0.0004919	0.07812	-	337159	10167	326992	1	risk diff	Neale-B_UKBB_EUR_2017
rs4988235	rs4988235	chr2:136608646	chr2:135851076	A	G	Treatment with prochlorperazine	EFO_0007056	Neale B	UKBB	European	2017	0.0001923	0.0001093	0.0786	+	337159	486	336673	1	risk diff	Neale-B_UKBB_EUR_2017
rs4988235	rs4988235	chr2:136608646	chr2:135851076	A	G	Smoking or smokers in household	EFO_0009115	Neale B	UKBB	European	2017	-0.001823	0.001037	0.0787	-	311142	0	311142	1	-	Neale-B_UKBB_EUR_2017
rs4988235	rs4988235	chr2:136608646	chr2:135851076	A	G	Other interstitial pulmonary diseases	EFO_0004244	Neale B	UKBB	European	2017	0.0001082	6.157e-05	0.07879	+	337199	154	337045	1	risk diff	Neale-B_UKBB_EUR_2017
rs4988235	rs4988235	chr2:136608646	chr2:135851076	A	G	Self-reported urinary tract infection or kidney infection	EFO_0003103	Neale B	UKBB	European	2017	-0.0003449	0.0001962	0.07881	-	337159	1571	335588	1	risk diff	Neale-B_UKBB_EUR_2017
rs4988235	rs4988235	chr2:136608646	chr2:135851076	A	G	Distance between home and job workplace	EFO_0005241	Neale B	UKBB	European	2017	0.007228	0.004113	0.07883	+	161121	0	161121	1	IVNT	Neale-B_UKBB_EUR_2017
rs4988235	rs4988235	chr2:136608646	chr2:135851076	A	G	Menopausal and other perimenopausal disorders	EFO_0003922	Neale B	UKBB	European	2017	0.0006001	0.0003418	0.07911	+	337199	4875	332324	1	risk diff	Neale-B_UKBB_EUR_2017
rs4988235	rs4988235	chr2:136608646	chr2:135851076	A	G	Treatment with migril tablet	EFO_0007056	Neale B	UKBB	European	2017	-7.984e-05	4.548e-05	0.07919	-	337159	84	337075	1	risk diff	Neale-B_UKBB_EUR_2017
rs4988235	rs4988235	chr2:136608646	chr2:135851076	A	G	Treatment with ibuprofen	EFO_0007056	Neale B	UKBB	European	2017	-0.001664	0.0009488	0.07937	-	337159	41952	295207	1	risk diff	Neale-B_UKBB_EUR_2017
rs4988235	rs4988235	chr2:136608646	chr2:135851076	A	G	Treatment with pantoprazole	EFO_0007056	Neale B	UKBB	European	2017	0.0002125	0.0001212	0.0794	+	337159	597	336562	1	risk diff	Neale-B_UKBB_EUR_2017
rs4988235	rs4988235	chr2:136608646	chr2:135851076	A	G	Treatment with cozaar-comp 50mg or 12.5mg tablet	EFO_0007056	Neale B	UKBB	European	2017	8.382e-05	4.786e-05	0.07986	+	337159	93	337066	1	risk diff	Neale-B_UKBB_EUR_2017
rs4988235	rs4988235	chr2:136608646	chr2:135851076	A	G	Chest pain due to walking ceases when standing still	EFO_0003843	Neale B	UKBB	European	2017	0.008377	0.004784	0.07994	+	18695	15234	3461	1	risk diff	Neale-B_UKBB_EUR_2017
rs4988235	rs4988235	chr2:136608646	chr2:135851076	A	G	Medication for pain relief, constipation, heartburn: ibuprofen	EFO_0007056	Neale B	UKBB	European	2017	-0.001793	0.001026	0.08059	-	333581	49411	284170	1	risk diff	Neale-B_UKBB_EUR_2017
rs4988235	rs4988235	chr2:136608646	chr2:135851076	A	G	Certain early complications of trauma	-	Neale B	UKBB	European	2017	0.0001039	5.954e-05	0.081	+	337199	144	337055	1	risk diff	Neale-B_UKBB_EUR_2017
rs4988235	rs4988235	chr2:136608646	chr2:135851076	A	G	Neoplasm of uncertain or unknown behaviour of middle ear and respiratory and intrathoracic organs	EFO_0003853	Neale B	UKBB	European	2017	6.806e-05	3.907e-05	0.08152	+	337199	62	337137	1	risk diff	Neale-B_UKBB_EUR_2017
rs4988235	rs4988235	chr2:136608646	chr2:135851076	A	G	Transient cerebral ischaemic attacks and related syndromes	EFO_1001449	Neale B	UKBB	European	2017	0.0002892	0.0001663	0.08207	+	337199	1127	336072	1	risk diff	Neale-B_UKBB_EUR_2017
rs4988235	rs4988235	chr2:136608646	chr2:135851076	A	G	Treatment with peppermint oil product	EFO_0007056	Neale B	UKBB	European	2017	0.000111	6.393e-05	0.08258	+	337159	166	336993	1	risk diff	Neale-B_UKBB_EUR_2017
rs4988235	rs4988235	chr2:136608646	chr2:135851076	A	G	Mononeuropathies of upper limb	EFO_0009558	Neale B	UKBB	European	2017	0.0006533	0.000377	0.08312	+	337199	5886	331313	1	risk diff	Neale-B_UKBB_EUR_2017
rs4988235	rs4988235	chr2:136608646	chr2:135851076	A	G	Self-reported myositis or myopathy	EFO_0000783	Neale B	UKBB	European	2017	-9.94e-05	5.744e-05	0.08356	-	337159	134	337025	1	risk diff	Neale-B_UKBB_EUR_2017
rs4988235	rs4988235	chr2:136608646	chr2:135851076	A	G	Perineal laceration during delivery	EFO_0002950	Neale B	UKBB	European	2017	-0.0004415	0.0002554	0.08389	-	337199	2689	334510	1	risk diff	Neale-B_UKBB_EUR_2017
rs4988235	rs4988235	chr2:136608646	chr2:135851076	A	G	Self-reported fracture foot	EFO_0009618	Neale B	UKBB	European	2017	0.0001245	7.207e-05	0.08411	+	337159	211	336948	1	risk diff	Neale-B_UKBB_EUR_2017
rs4988235	rs4988235	chr2:136608646	chr2:135851076	A	G	Injury of other and unspecified intrathoracic organs	EFO_0009887	Neale B	UKBB	European	2017	0.0001006	5.828e-05	0.08445	+	337199	138	337061	1	risk diff	Neale-B_UKBB_EUR_2017
rs4988235	rs4988235	chr2:136608646	chr2:135851076	A	G	Disorders of patella	EFO_0009665	Neale B	UKBB	European	2017	-0.0001489	8.649e-05	0.0851	-	337199	304	336895	1	risk diff	Neale-B_UKBB_EUR_2017
rs4988235	rs4988235	chr2:136608646	chr2:135851076	A	G	log AUCins/AUCglu	-	MAGIC	24699409	European	2014	-0.04	0.023	0.08534	-	4213	0	4213	7	Z-score	MAGIC_AUCins-AUCglu_EUR_2014
rs4988235	rs4988235	chr2:136608646	chr2:135851076	A	G	Trans cis-18:2	EFO_0006825;EFO_0006824;EFO_0005110	CHARGE	25646338	European	2015	0.0015	0.0009	0.08566	+	8013	0	8013	7	%	CHARGE_Trans-cis-182_EUR_2015
rs4988235	rs4988235	chr2:136608646	chr2:135851076	A	G	Benign neoplasm of colon, rectum, anus and anal canal	EFO_0004288;EFO_0003835	Neale B	UKBB	European	2017	-0.0005851	0.000341	0.08614	-	337199	4794	332405	1	risk diff	Neale-B_UKBB_EUR_2017
rs4988235	rs4988235	chr2:136608646	chr2:135851076	A	G	Hair or balding pattern: pattern 2	EFO_0007822	Neale B	UKBB	European	2017	-0.003068	0.001788	0.08624	-	154988	35563	119425	1	risk diff	Neale-B_UKBB_EUR_2017
rs4988235	rs4988235	chr2:136608646	chr2:135851076	A	G	Treatment with evening primrose oil product	EFO_0007056	Neale B	UKBB	European	2017	0.0002324	0.0001355	0.08636	+	337159	748	336411	1	risk diff	Neale-B_UKBB_EUR_2017
rs4988235	rs4988235	chr2:136608646	chr2:135851076	A	G	Self-reported anaemia	-	Neale B	UKBB	European	2017	0.000201	0.0001172	0.08645	+	337159	559	336600	1	risk diff	Neale-B_UKBB_EUR_2017
rs4988235	rs4988235	chr2:136608646	chr2:135851076	A	G	Getting up in morning	EFO_0004870	Neale B	UKBB	European	2017	0.003759	0.002206	0.08831	+	336501	0	336501	1	-	Neale-B_UKBB_EUR_2017
rs4988235	rs4988235	chr2:136608646	chr2:135851076	A	G	2 hour fasting glucose	EFO_0004465	MAGIC	22885924	European	2012	0.021	0.012	0.0887	+	42854	0	42854	20	mmol/l	MAGIC_2HG-METABO_EUR_2012
rs4988235	rs4988235	chr2:136608646	chr2:135851076	A	G	Self-reported whooping cough or pertussis	EFO_0000650	Neale B	UKBB	European	2017	0.0001627	9.567e-05	0.0891	+	337159	372	336787	1	risk diff	Neale-B_UKBB_EUR_2017
rs4988235	rs4988235	chr2:136608646	chr2:135851076	A	G	Nap during day	EFO_0004870	Neale B	UKBB	European	2017	0.002894	0.001703	0.08919	+	337074	0	337074	1	-	Neale-B_UKBB_EUR_2017
rs4988235	rs4988235	chr2:136608646	chr2:135851076	A	G	Other polyneuropathies	EFO_0009562	Neale B	UKBB	European	2017	-0.0001124	6.619e-05	0.08943	-	337199	178	337021	1	risk diff	Neale-B_UKBB_EUR_2017
rs4988235	rs4988235	chr2:136608646	chr2:135851076	A	G	Treatment with amitriptyline hydrochloride+perphenazine 10mg or 2mg tablet	EFO_0007056	Neale B	UKBB	European	2017	-7.537e-05	4.439e-05	0.0895	-	337159	80	337079	1	risk diff	Neale-B_UKBB_EUR_2017
rs4988235	rs4988235	chr2:136608646	chr2:135851076	A	G	Superficial injury of lower leg	EFO_0009508	Neale B	UKBB	European	2017	0.0001003	5.912e-05	0.0898	+	337199	142	337057	1	risk diff	Neale-B_UKBB_EUR_2017
rs4988235	rs4988235	chr2:136608646	chr2:135851076	A	G	Other specific joint derangements	-	Neale B	UKBB	European	2017	-0.0002434	0.0001435	0.08984	-	337199	838	336361	1	risk diff	Neale-B_UKBB_EUR_2017
rs4988235	rs4988235	chr2:136608646	chr2:135851076	A	G	Treatment with glyceryl trinitrate	EFO_0007056	Neale B	UKBB	European	2017	0.0002716	0.0001601	0.08993	+	337159	1045	336114	1	risk diff	Neale-B_UKBB_EUR_2017
rs4988235	rs4988235	chr2:136608646	chr2:135851076	A	G	Heart failure	EFO_0000373	Neale B	UKBB	European	2017	0.0002087	0.0001231	0.09006	+	337199	617	336582	1	risk diff	Neale-B_UKBB_EUR_2017
rs4988235	rs4988235	chr2:136608646	chr2:135851076	A	G	Otitis externa	EFO_0009560	Neale B	UKBB	European	2017	0.0001236	7.308e-05	0.09068	+	337199	217	336982	1	risk diff	Neale-B_UKBB_EUR_2017
rs4988235	rs4988235	chr2:136608646	chr2:135851076	A	G	Doctor diagnosed bronchiectasis	-	Neale B	UKBB	European	2017	0.0009181	0.0005436	0.09125	+	83529	747	82782	1	risk diff	Neale-B_UKBB_EUR_2017
rs4988235	rs4988235	chr2:136608646	chr2:135851076	A	G	Treatment with zirtek 10mg tablet	EFO_0007056	Neale B	UKBB	European	2017	7.989e-05	4.734e-05	0.0915	+	337159	91	337068	1	risk diff	Neale-B_UKBB_EUR_2017
rs4988235	rs4988235	chr2:136608646	chr2:135851076	A	G	Treatment with securon 40mg tablet	EFO_0007056	Neale B	UKBB	European	2017	7.935e-05	4.708e-05	0.09189	+	337159	90	337069	1	risk diff	Neale-B_UKBB_EUR_2017
rs4988235	rs4988235	chr2:136608646	chr2:135851076	A	G	Treatment with clonidine	EFO_0007056	Neale B	UKBB	European	2017	0.0001728	0.0001026	0.09201	+	337159	428	336731	1	risk diff	Neale-B_UKBB_EUR_2017
rs4988235	rs4988235	chr2:136608646	chr2:135851076	A	G	Right eye cataract	-	Neale B	UKBB	European	2017	0.01808	0.01074	0.09231	+	3882	815	3067	1	risk diff	Neale-B_UKBB_EUR_2017
rs4988235	rs4988235	chr2:136608646	chr2:135851076	A	G	Granulocyte count	EFO_0004586	Astle W	27863252	European	2016	-0.006295	0.003744	0.09272	-	173480	0	173480	2	IVNT	Astle-W_Blood-Cell-Traits_EUR_2016
rs4988235	rs4988235	chr2:136608646	chr2:135851076	A	G	Treatment with tetralysal 300 capsule	EFO_0007056	Neale B	UKBB	European	2017	9.608e-05	5.723e-05	0.09317	+	337159	133	337026	1	risk diff	Neale-B_UKBB_EUR_2017
rs4988235	rs4988235	chr2:136608646	chr2:135851076	A	G	Sum neutrophil eosinophil counts	EFO_0004586	Astle W	27863252	European	2016	-0.006272	0.003738	0.09332	-	173480	0	173480	2	IVNT	Astle-W_Blood-Cell-Traits_EUR_2016
rs4988235	rs4988235	chr2:136608646	chr2:135851076	A	G	Treatment with acrivastine	EFO_0007056	Neale B	UKBB	European	2017	-7.354e-05	4.383e-05	0.09337	-	337159	78	337081	1	risk diff	Neale-B_UKBB_EUR_2017
rs4988235	rs4988235	chr2:136608646	chr2:135851076	A	G	Treatment with micardis 20mg tablet	EFO_0007056	Neale B	UKBB	European	2017	-8.324e-05	4.962e-05	0.09345	-	337159	100	337059	1	risk diff	Neale-B_UKBB_EUR_2017
rs4988235	rs4988235	chr2:136608646	chr2:135851076	A	G	Cause of death: oropharynx, unspecified	-	Neale B	UKBB	European	2017	-0.001162	0.0006933	0.09376	-	7637	10	7627	1	risk diff	Neale-B_UKBB_EUR_2017
rs4988235	rs4988235	chr2:136608646	chr2:135851076	A	G	Likelihood of resuming smoking	EFO_0005671	Neale B	UKBB	European	2017	0.003778	0.002264	0.09525	+	80926	0	80926	1	-	Neale-B_UKBB_EUR_2017
rs4988235	rs4988235	chr2:136608646	chr2:135851076	A	G	Age-related macular degeneration	EFO_0001365	Fritsche L	26691988	European	2016	#N/A	#N/A	0.0953	+	33976	16144	17832	26	log OR	Fritsche-L_AMD_EUR_2016
rs4988235	rs4988235	chr2:136608646	chr2:135851076	A	G	Duration of other exercises	EFO_0008002	Neale B	UKBB	European	2017	0.008773	0.005262	0.09548	+	161301	0	161301	1	-	Neale-B_UKBB_EUR_2017
rs4988235	rs4988235	chr2:136608646	chr2:135851076	A	G	Treatment with keppra 250mg tablet	EFO_0007056	Neale B	UKBB	European	2017	8.54e-05	5.133e-05	0.09618	+	337159	107	337052	1	risk diff	Neale-B_UKBB_EUR_2017
rs4988235	rs4988235	chr2:136608646	chr2:135851076	A	G	Treatment with zolmitriptan	EFO_0007056	Neale B	UKBB	European	2017	-0.0001482	8.914e-05	0.09644	-	337159	323	336836	1	risk diff	Neale-B_UKBB_EUR_2017
rs4988235	rs4988235	chr2:136608646	chr2:135851076	A	G	Hematocrit	EFO_0004586	Astle W	27863252	European	2016	0.006127	0.003687	0.09652	+	173480	0	173480	2	IVNT	Astle-W_Blood-Cell-Traits_EUR_2016
rs4988235	rs4988235	chr2:136608646	chr2:135851076	A	G	Manic or hyper symptoms: all of the above	EFO_0004364	Neale B	UKBB	European	2017	0.005541	0.003334	0.09654	+	22133	2193	19940	1	risk diff	Neale-B_UKBB_EUR_2017
rs4988235	rs4988235	chr2:136608646	chr2:135851076	A	G	Treatment with lipitor 10mg tablet	EFO_0007056	Neale B	UKBB	European	2017	-0.0003992	0.0002402	0.09655	-	337159	2361	334798	1	risk diff	Neale-B_UKBB_EUR_2017
rs4988235	rs4988235	chr2:136608646	chr2:135851076	A	G	Heart rate variability SDNN	EFO_0008003	Nolte I	28613276	European	2017	-0.006791	0.004064	0.09655	-	27257	0	27257	17	-	Nolte-I_SDNN_EUR_2017
rs4988235	rs4988235	chr2:136608646	chr2:135851076	A	G	Cause of death: lobar pneumonia, unspecified	-	Neale B	UKBB	European	2017	0.001148	0.0006934	0.09784	+	7637	10	7627	1	risk diff	Neale-B_UKBB_EUR_2017
rs4988235	rs4988235	chr2:136608646	chr2:135851076	A	G	Osteoporosis without pathological fracture	EFO_0003882	Neale B	UKBB	European	2017	0.0001393	8.417e-05	0.09798	+	337199	288	336911	1	risk diff	Neale-B_UKBB_EUR_2017
rs4988235	rs4988235	chr2:136608646	chr2:135851076	A	G	Anorexia nervosa	EFO_0004215	GCAN	24514567	Mixed	2014	-0.05332	0.03224	0.09813	-	17767	2907	14860	15	log OR	GCAN_AN_Mixed_2014
rs4988235	rs4988235	chr2:136608646	chr2:135851076	A	G	Self-reported vitiligo	EFO_0004208	Neale B	UKBB	European	2017	8e-05	4.837e-05	0.09814	+	337159	95	337064	1	risk diff	Neale-B_UKBB_EUR_2017
rs4988235	rs4988235	chr2:136608646	chr2:135851076	A	G	Self-reported fracture toe	EFO_0009512	Neale B	UKBB	European	2017	-0.0001228	7.426e-05	0.09826	-	337159	224	336935	1	risk diff	Neale-B_UKBB_EUR_2017
rs4988235	rs4988235	chr2:136608646	chr2:135851076	A	G	Treatment with lansoprazole	EFO_0007056	Neale B	UKBB	European	2017	0.0008848	0.0005354	0.09841	+	337159	12071	325088	1	risk diff	Neale-B_UKBB_EUR_2017
rs4988235	rs4988235	chr2:136608646	chr2:135851076	A	G	Cause of death: creutzfeldt-jakob disease	EFO_0004226	Neale B	UKBB	European	2017	-0.001146	0.0006935	0.09845	-	7637	10	7627	1	risk diff	Neale-B_UKBB_EUR_2017
rs4988235	rs4988235	chr2:136608646	chr2:135851076	A	G	Treatment with calcichew 1.25g chewable tablet	EFO_0007056	Neale B	UKBB	European	2017	-0.0002195	0.0001329	0.09859	-	337159	719	336440	1	risk diff	Neale-B_UKBB_EUR_2017
rs4988235	rs4988235	chr2:136608646	chr2:135851076	A	G	Coronary artery disease	EFO_0000378;EFO_0001645	van der Harst P	29212778	Mixed	2018	0.0108	0.0066	0.09887	+	547261	122733	424528	2	log OR	van-der-Harst-P_CAD_Mixed_2018
rs4988235	rs4988235	chr2:136608646	chr2:135851076	A	G	Treatment with sodium thyroxine	EFO_0007056	Neale B	UKBB	European	2017	0.0001031	6.256e-05	0.09925	+	337159	159	337000	1	risk diff	Neale-B_UKBB_EUR_2017
rs4988235	rs4988235	chr2:136608646	chr2:135851076	A	G	Treatment with dovonex 50micrograms or g ointment	EFO_0007056	Neale B	UKBB	European	2017	-7.211e-05	4.383e-05	0.09991	-	337159	78	337081	1	risk diff	Neale-B_UKBB_EUR_2017
rs4988235	rs4988235	chr2:136608646	chr2:135851076	A	G	Iron deficiency anaemia	-	Neale B	UKBB	European	2017	0.0003426	0.0002085	0.1004	+	337199	1775	335424	1	risk diff	Neale-B_UKBB_EUR_2017
rs4988235	rs4988235	chr2:136608646	chr2:135851076	A	G	Other disorders of lens	EFO_0009674	Neale B	UKBB	European	2017	7.428e-05	4.521e-05	0.1004	+	337199	83	337116	1	risk diff	Neale-B_UKBB_EUR_2017
rs4988235	rs4988235	chr2:136608646	chr2:135851076	A	G	Dihomo-gamma-linolenic acid	EFO_0007763;EFO_0005680;EFO_0005110	CHARGE	24823311	European	2014	0.025	0.0152	0.1006	+	8631	0	8631	5	%	CHARGE_Dihomo-gamma-linolenic-acid_EUR_2014
rs4988235	rs4988235	chr2:136608646	chr2:135851076	A	G	Treatment with ropinirole	EFO_0007056	Neale B	UKBB	European	2017	0.0001258	7.67e-05	0.1009	+	337159	239	336920	1	risk diff	Neale-B_UKBB_EUR_2017
rs4988235	rs4988235	chr2:136608646	chr2:135851076	A	G	Treatment with seretide 50 evohaler	EFO_0007056	Neale B	UKBB	European	2017	-0.0005092	0.0003105	0.1011	-	337159	3961	333198	1	risk diff	Neale-B_UKBB_EUR_2017
rs4988235	rs4988235	chr2:136608646	chr2:135851076	A	G	Knee pain for 3+ months	EFO_0003843	Neale B	UKBB	European	2017	-0.004205	0.002569	0.1017	-	70992	55910	15082	1	risk diff	Neale-B_UKBB_EUR_2017
rs4988235	rs4988235	chr2:136608646	chr2:135851076	A	G	Cause of death: malignant neoplasm, unspecified	EFO_0000616	Neale B	UKBB	European	2017	-0.001681	0.001028	0.102	-	7637	22	7615	1	risk diff	Neale-B_UKBB_EUR_2017
rs4988235	rs4988235	chr2:136608646	chr2:135851076	A	G	Self-reported dupuytrens contracture	EFO_0003899	Neale B	UKBB	European	2017	-0.000126	7.717e-05	0.1026	-	337159	242	336917	1	risk diff	Neale-B_UKBB_EUR_2017
rs4988235	rs4988235	chr2:136608646	chr2:135851076	A	G	Irritable bowel syndrome	EFO_0000555	Neale B	UKBB	European	2017	0.000241	0.0001478	0.1031	+	337199	890	336309	1	risk diff	Neale-B_UKBB_EUR_2017
rs4988235	rs4988235	chr2:136608646	chr2:135851076	A	G	Self-reported vaginal prolapse or uterine prolapse	EFO_1001864	Neale B	UKBB	European	2017	0.0003478	0.0002135	0.1033	+	337159	1870	335289	1	risk diff	Neale-B_UKBB_EUR_2017
rs4988235	rs4988235	chr2:136608646	chr2:135851076	A	G	Self-reported gestational hypertension or pre-eclampsia	EFO_0000537;EFO_0000668	Neale B	UKBB	European	2017	0.0002996	0.0001839	0.1034	+	337159	1384	335775	1	risk diff	Neale-B_UKBB_EUR_2017
rs4988235	rs4988235	chr2:136608646	chr2:135851076	A	G	Schizophrenia	EFO_0000692	PGC	25056061	Mixed	2014	-0.0207	0.0127	0.1034	-	82315	35476	46839	49	log OR	PGC_Schizophrenia_Mixed_2014
rs4988235	rs4988235	chr2:136608646	chr2:135851076	A	G	Treatment with daktacort cream	EFO_0007056	Neale B	UKBB	European	2017	0.0001214	7.458e-05	0.1036	+	337159	226	336933	1	risk diff	Neale-B_UKBB_EUR_2017
rs4988235	rs4988235	chr2:136608646	chr2:135851076	A	G	Platelet distribution width	EFO_0004586	Astle W	27863252	European	2016	-0.006091	0.003748	0.1041	-	173480	0	173480	2	IVNT	Astle-W_Blood-Cell-Traits_EUR_2016
rs4988235	rs4988235	chr2:136608646	chr2:135851076	A	G	Types of transport used, excluding work: public transport	-	Neale B	UKBB	European	2017	-0.002136	0.001316	0.1044	-	335650	99542	236108	1	risk diff	Neale-B_UKBB_EUR_2017
rs4988235	rs4988235	chr2:136608646	chr2:135851076	A	G	Treatment with potassium product	EFO_0007056	Neale B	UKBB	European	2017	6.593e-05	4.062e-05	0.1046	+	337159	67	337092	1	risk diff	Neale-B_UKBB_EUR_2017
rs4988235	rs4988235	chr2:136608646	chr2:135851076	A	G	Sum basophil neutrophil counts	EFO_0004586	Astle W	27863252	European	2016	-0.006069	0.003742	0.1048	-	173480	0	173480	2	IVNT	Astle-W_Blood-Cell-Traits_EUR_2016
rs4988235	rs4988235	chr2:136608646	chr2:135851076	A	G	Mineral and other dietary supplements: fish oil	EFO_0008111	Neale B	UKBB	European	2017	0.002175	0.001342	0.1051	+	336314	106738	229576	1	risk diff	Neale-B_UKBB_EUR_2017
rs4988235	rs4988235	chr2:136608646	chr2:135851076	A	G	Benign neoplasm of other and unspecified sites	EFO_0002422	Neale B	UKBB	European	2017	0.0001561	9.643e-05	0.1055	+	337199	378	336821	1	risk diff	Neale-B_UKBB_EUR_2017
rs4988235	rs4988235	chr2:136608646	chr2:135851076	A	G	Self-reported connective tissue disorder	EFO_1001986	Neale B	UKBB	European	2017	9.467e-05	5.85e-05	0.1056	+	337159	139	337020	1	risk diff	Neale-B_UKBB_EUR_2017
rs4988235	rs4988235	chr2:136608646	chr2:135851076	A	G	Other deforming dorsopathies	EFO_0002461	Neale B	UKBB	European	2017	-0.0001476	9.132e-05	0.1062	-	337199	339	336860	1	risk diff	Neale-B_UKBB_EUR_2017
rs4988235	rs4988235	chr2:136608646	chr2:135851076	A	G	Treatment with erythromycin	EFO_0007056	Neale B	UKBB	European	2017	0.0001286	7.984e-05	0.1071	+	337159	259	336900	1	risk diff	Neale-B_UKBB_EUR_2017
rs4988235	rs4988235	chr2:136608646	chr2:135851076	A	G	Self-reported cataract	EFO_0001059	Neale B	UKBB	European	2017	-0.0005444	0.0003379	0.1072	-	337159	4702	332457	1	risk diff	Neale-B_UKBB_EUR_2017
rs4988235	rs4988235	chr2:136608646	chr2:135851076	A	G	Treatment with viagra 50mg tablet	EFO_0007056	Neale B	UKBB	European	2017	-8.892e-05	5.525e-05	0.1075	-	337159	124	337035	1	risk diff	Neale-B_UKBB_EUR_2017
rs4988235	rs4988235	chr2:136608646	chr2:135851076	A	G	Treatment with indoramin	EFO_0007056	Neale B	UKBB	European	2017	7.481e-05	4.655e-05	0.108	+	337159	88	337071	1	risk diff	Neale-B_UKBB_EUR_2017
rs4988235	rs4988235	chr2:136608646	chr2:135851076	A	G	Family history of malignant neoplasm	EFO_0009640	Neale B	UKBB	European	2017	-0.0001439	8.956e-05	0.1081	-	337199	326	336873	1	risk diff	Neale-B_UKBB_EUR_2017
rs4988235	rs4988235	chr2:136608646	chr2:135851076	A	G	Cause of death: calculus of gallbladder without cholecystitis	-	Neale B	UKBB	European	2017	0.001057	0.0006583	0.1083	+	7637	9	7628	1	risk diff	Neale-B_UKBB_EUR_2017
rs4988235	rs4988235	chr2:136608646	chr2:135851076	A	G	Creatinine in urine	EFO_0007934	Neale B	UKBB	European	2017	0.004361	0.002719	0.1088	+	327525	0	327525	1	IVNT	Neale-B_UKBB_EUR_2017
rs4988235	rs4988235	chr2:136608646	chr2:135851076	A	G	Self-reported testicular cancer	EFO_0004281	Neale B	UKBB	European	2017	-0.0001966	0.0001227	0.1092	-	337159	614	336545	1	risk diff	Neale-B_UKBB_EUR_2017
rs4988235	rs4988235	chr2:136608646	chr2:135851076	A	G	Treatment with chlorphenamine	EFO_0007056	Neale B	UKBB	European	2017	-0.0001127	7.034e-05	0.1092	-	337159	201	336958	1	risk diff	Neale-B_UKBB_EUR_2017
rs4988235	rs4988235	chr2:136608646	chr2:135851076	A	G	Malignant neoplasm of thyroid gland	EFO_0003841	Neale B	UKBB	European	2017	-0.0001102	6.892e-05	0.1098	-	337199	193	337006	1	risk diff	Neale-B_UKBB_EUR_2017
rs4988235	rs4988235	chr2:136608646	chr2:135851076	A	G	Why stopped smoking: none of the above	EFO_0005671	Neale B	UKBB	European	2017	0.003742	0.00234	0.1098	+	82082	16472	65610	1	risk diff	Neale-B_UKBB_EUR_2017
rs4988235	rs4988235	chr2:136608646	chr2:135851076	A	G	Attention deficit hyperactivity disorder	EFO_0003888	PGC	20732625	European	2010	#N/A	#N/A	0.1098	+	3351	896	2455	4	log OR	PGC_ADHD_EUR_2010
rs4988235	rs4988235	chr2:136608646	chr2:135851076	A	G	Waist hip ratio adjusted for BMI in females less than or equal to 50 years of age	EFO_0007788	GIANT	26426971	European	2015	0.012	0.0078	0.11	+	50344	0	50344	114	IVNT	GIANT_WHRadjBMI-F-LE-50_EUR_2015
rs4988235	rs4988235	chr2:136608646	chr2:135851076	A	G	Illnesses of father: heart disease	EFO_0003777	Neale B	UKBB	European	2017	0.002286	0.001432	0.1104	+	298237	97385	200852	1	risk diff	Neale-B_UKBB_EUR_2017
rs4988235	rs4988235	chr2:136608646	chr2:135851076	A	G	Neutrophil count	EFO_0004586	Astle W	27863252	European	2016	-0.005954	0.003734	0.1108	-	173480	0	173480	2	IVNT	Astle-W_Blood-Cell-Traits_EUR_2016
rs4988235	rs4988235	chr2:136608646	chr2:135851076	A	G	Superficial injury of thorax	EFO_0000546	Neale B	UKBB	European	2017	7.753e-05	4.862e-05	0.1108	+	337199	96	337103	1	risk diff	Neale-B_UKBB_EUR_2017
rs4988235	rs4988235	chr2:136608646	chr2:135851076	A	G	Self-reported aortic regurgitation or incompetence	-	Neale B	UKBB	European	2017	6.896e-05	4.326e-05	0.1109	+	337159	76	337083	1	risk diff	Neale-B_UKBB_EUR_2017
rs4988235	rs4988235	chr2:136608646	chr2:135851076	A	G	Self-reported cystitis	EFO_1000025	Neale B	UKBB	European	2017	-0.0001305	8.195e-05	0.1112	-	337159	273	336886	1	risk diff	Neale-B_UKBB_EUR_2017
rs4988235	rs4988235	chr2:136608646	chr2:135851076	A	G	Treatment with domperidone	EFO_0007056	Neale B	UKBB	European	2017	0.0002048	0.0001289	0.1121	+	337159	676	336483	1	risk diff	Neale-B_UKBB_EUR_2017
rs4988235	rs4988235	chr2:136608646	chr2:135851076	A	G	Cause of death: alcoholic hepatic failure	-	Neale B	UKBB	European	2017	-0.001631	0.001027	0.1123	-	7637	22	7615	1	risk diff	Neale-B_UKBB_EUR_2017
rs4988235	rs4988235	chr2:136608646	chr2:135851076	A	G	Follow-up care involving plastic surgery	EFO_0009642	Neale B	UKBB	European	2017	0.0002811	0.0001771	0.1125	+	337199	1281	335918	1	risk diff	Neale-B_UKBB_EUR_2017
rs4988235	rs4988235	chr2:136608646	chr2:135851076	A	G	Adrenic acid 22:4n6	EFO_0005110	CHARGE	24823311	European	2014	0.0039	0.0025	0.113	+	8631	0	8631	5	%	CHARGE_Adrenic-acid_EUR_2014
rs4988235	rs4988235	chr2:136608646	chr2:135851076	A	G	Tense or highly strung	EFO_0009596	Neale B	UKBB	European	2017	0.001743	0.0011	0.1131	+	327232	56012	271220	1	risk diff	Neale-B_UKBB_EUR_2017
rs4988235	rs4988235	chr2:136608646	chr2:135851076	A	G	Cause of death: sigmoid colon	-	Neale B	UKBB	European	2017	-0.002324	0.001468	0.1133	-	7637	45	7592	1	risk diff	Neale-B_UKBB_EUR_2017
rs4988235	rs4988235	chr2:136608646	chr2:135851076	A	G	Treatment with hydroxycarbamide	EFO_0007056	Neale B	UKBB	European	2017	-9.429e-05	5.955e-05	0.1133	-	337159	144	337015	1	risk diff	Neale-B_UKBB_EUR_2017
rs4988235	rs4988235	chr2:136608646	chr2:135851076	A	G	Other disorders of fluid, electrolyte and acid-base balance	-	Neale B	UKBB	European	2017	0.0001357	8.577e-05	0.1135	+	337199	299	336900	1	risk diff	Neale-B_UKBB_EUR_2017
rs4988235	rs4988235	chr2:136608646	chr2:135851076	A	G	Why stopped smoking: illness or ill health	EFO_0005671	Neale B	UKBB	European	2017	-0.002999	0.001898	0.114	-	82082	9813	72269	1	risk diff	Neale-B_UKBB_EUR_2017
rs4988235	rs4988235	chr2:136608646	chr2:135851076	A	G	Treatment with ventolin 100micrograms inhaler	EFO_0007056	Neale B	UKBB	European	2017	-0.0007616	0.000482	0.1141	-	337159	9712	327447	1	risk diff	Neale-B_UKBB_EUR_2017
rs4988235	rs4988235	chr2:136608646	chr2:135851076	A	G	Treatment with oestrogen product	EFO_0007056	Neale B	UKBB	European	2017	-9.153e-05	5.807e-05	0.115	-	337159	137	337022	1	risk diff	Neale-B_UKBB_EUR_2017
rs4988235	rs4988235	chr2:136608646	chr2:135851076	A	G	Age first birth	EFO_0007862	Barban N	27798627	European	2016	#N/A	#N/A	0.1152	-	213067	0	213067	40	years	Barban-N_AFB_EUR_2016
rs4988235	rs4988235	chr2:136608646	chr2:135851076	A	G	Childhood obesity	EFO_0001073	EGGC	22484627	European	2012	0.0459	0.0292	0.1163	+	13848	5530	8318	14	log OR	EGGC_Childhood-Obesity_EUR_2012
rs4988235	rs4988235	chr2:136608646	chr2:135851076	A	G	Bring up phlegm or sputum/mucus on most days	-	Neale B	UKBB	European	2017	0.002503	0.001594	0.1163	+	83529	6998	76531	1	risk diff	Neale-B_UKBB_EUR_2017
rs4988235	rs4988235	chr2:136608646	chr2:135851076	A	G	Number of self-reported cancers	EFO_0009800	Neale B	UKBB	European	2017	0.001407	0.0008963	0.1165	+	337154	0	337154	1	IVNT	Neale-B_UKBB_EUR_2017
rs4988235	rs4988235	chr2:136608646	chr2:135851076	A	G	Self-reported food intolerance	EFO_1001890	Neale B	UKBB	European	2017	-9.083e-05	5.787e-05	0.1165	-	337159	136	337023	1	risk diff	Neale-B_UKBB_EUR_2017
rs4988235	rs4988235	chr2:136608646	chr2:135851076	A	G	Dizziness and giddiness	-	Neale B	UKBB	European	2017	-0.0002465	0.0001573	0.1171	-	337199	1008	336191	1	risk diff	Neale-B_UKBB_EUR_2017
rs4988235	rs4988235	chr2:136608646	chr2:135851076	A	G	Malignant neoplasm of brain	EFO_0000632	Neale B	UKBB	European	2017	9.77e-05	6.236e-05	0.1172	+	337199	158	337041	1	risk diff	Neale-B_UKBB_EUR_2017
rs4988235	rs4988235	chr2:136608646	chr2:135851076	A	G	Other symptoms and signs involving cognitive functions and awareness	-	Neale B	UKBB	European	2017	0.00016	0.0001024	0.1179	+	337199	426	336773	1	risk diff	Neale-B_UKBB_EUR_2017
rs4988235	rs4988235	chr2:136608646	chr2:135851076	A	G	Cause of death: atherosclerotic heart disease	EFO_0003777	Neale B	UKBB	European	2017	0.005901	0.003777	0.1182	+	7637	312	7325	1	risk diff	Neale-B_UKBB_EUR_2017
rs4988235	rs4988235	chr2:136608646	chr2:135851076	A	G	Treatment with timolol	EFO_0007056	Neale B	UKBB	European	2017	0.000125	8.015e-05	0.1188	+	337159	261	336898	1	risk diff	Neale-B_UKBB_EUR_2017
rs4988235	rs4988235	chr2:136608646	chr2:135851076	A	G	Height variability	EFO_0004339	GIANT	22982992	European	2012	-0.011	0.0073	0.12	-	129201	0	129201	38	Z-score2	GIANT_Height-Var_EUR_2012
rs4988235	rs4988235	chr2:136608646	chr2:135851076	A	G	Self-reported svt or supraventricular tachycardia	-	Neale B	UKBB	European	2017	9.996e-05	6.431e-05	0.1201	+	337159	168	336991	1	risk diff	Neale-B_UKBB_EUR_2017
rs4988235	rs4988235	chr2:136608646	chr2:135851076	A	G	Cause of death: cholangitis	EFO_1001486;EFO_0004267;EFO_0004268	Neale B	UKBB	European	2017	0.001077	0.0006935	0.1204	+	7637	10	7627	1	risk diff	Neale-B_UKBB_EUR_2017
rs4988235	rs4988235	chr2:136608646	chr2:135851076	A	G	Self-reported osteopenia	-	Neale B	UKBB	European	2017	-0.0002218	0.0001428	0.1204	-	337159	831	336328	1	risk diff	Neale-B_UKBB_EUR_2017
rs4988235	rs4988235	chr2:136608646	chr2:135851076	A	G	Childhood BMI	EFO_0004340	EGGC	26604143	European	2016	0.0132	0.0085	0.1207	+	35669	0	35669	20	SDS	EGGC_Childhood-BMI_EUR_2016
rs4988235	rs4988235	chr2:136608646	chr2:135851076	A	G	Self-reported tongue cancer	EFO_0003871	Neale B	UKBB	European	2017	8.253e-05	5.321e-05	0.1209	+	337159	115	337044	1	risk diff	Neale-B_UKBB_EUR_2017
rs4988235	rs4988235	chr2:136608646	chr2:135851076	A	G	Systolic blood pressure	EFO_0006335	ICBP	21909115	European	2011	#N/A	#N/A	0.121	#N/A	69395	0	69395	29	mmHg	ICBP_SBP_EUR_2011
rs4988235	rs4988235	chr2:136608646	chr2:135851076	A	G	Osteoporosis with pathological fracture	EFO_0003882	Neale B	UKBB	European	2017	6.697e-05	4.326e-05	0.1216	+	337199	76	337123	1	risk diff	Neale-B_UKBB_EUR_2017
rs4988235	rs4988235	chr2:136608646	chr2:135851076	A	G	Treatment with salbutamol 100micrograms spacehaler	EFO_0007056	Neale B	UKBB	European	2017	-0.0003501	0.0002262	0.1218	-	337159	2091	335068	1	risk diff	Neale-B_UKBB_EUR_2017
rs4988235	rs4988235	chr2:136608646	chr2:135851076	A	G	Fracture of lumbar spine and pelvis	EFO_0003902	Neale B	UKBB	European	2017	-0.0001788	0.0001157	0.1221	-	337199	544	336655	1	risk diff	Neale-B_UKBB_EUR_2017
rs4988235	rs4988235	chr2:136608646	chr2:135851076	A	G	Started insulin within one year diagnosis of diabetes	EFO_0000400	Neale B	UKBB	European	2017	-0.006792	0.0044	0.1227	-	15397	1872	13525	1	risk diff	Neale-B_UKBB_EUR_2017
rs4988235	rs4988235	chr2:136608646	chr2:135851076	A	G	Other disorders of teeth and supporting structures	EFO_1001216	Neale B	UKBB	European	2017	0.0002685	0.0001743	0.1235	+	337199	1239	335960	1	risk diff	Neale-B_UKBB_EUR_2017
rs4988235	rs4988235	chr2:136608646	chr2:135851076	A	G	Self-reported hyperthyroidism or thyrotoxicosis	EFO_0004705;EFO_0004283	Neale B	UKBB	European	2017	0.0003839	0.0002492	0.1235	+	337159	2547	334612	1	risk diff	Neale-B_UKBB_EUR_2017
rs4988235	rs4988235	chr2:136608646	chr2:135851076	A	G	Work or job satisfaction	EFO_0005241	Neale B	UKBB	European	2017	-0.008072	0.00524	0.1235	-	75840	0	75840	1	-	Neale-B_UKBB_EUR_2017
rs4988235	rs4988235	chr2:136608646	chr2:135851076	A	G	Treatment with lofepramine	EFO_0007056	Neale B	UKBB	European	2017	0.0001216	7.907e-05	0.1241	+	337159	254	336905	1	risk diff	Neale-B_UKBB_EUR_2017
rs4988235	rs4988235	chr2:136608646	chr2:135851076	A	G	Self-reported cholelithiasis or gall stones	EFO_0004799;EFO_0004210	Neale B	UKBB	European	2017	0.0005636	0.0003667	0.1243	+	337159	5573	331586	1	risk diff	Neale-B_UKBB_EUR_2017
rs4988235	rs4988235	chr2:136608646	chr2:135851076	A	G	Treatment with nebivolol	EFO_0007056	Neale B	UKBB	European	2017	0.0001239	8.061e-05	0.1244	+	337159	264	336895	1	risk diff	Neale-B_UKBB_EUR_2017
rs4988235	rs4988235	chr2:136608646	chr2:135851076	A	G	Urea	EFO_0004761;EFO_0004742;EFO_0004741	Prins B	28887542	European	2017	0.01	#N/A	0.1247	+	9961	0	9961	1	mg/dl	Prins-B_Urea_EUR_2017
rs4988235	rs4988235	chr2:136608646	chr2:135851076	A	G	Nonrheumatic aortic valve disorders	EFO_0009531	Neale B	UKBB	European	2017	0.0001669	0.0001087	0.125	+	337199	481	336718	1	risk diff	Neale-B_UKBB_EUR_2017
rs4988235	rs4988235	chr2:136608646	chr2:135851076	A	G	Self-reported dysmenorrhoea or dysmenorrhea	-	Neale B	UKBB	European	2017	0.0001143	7.457e-05	0.1252	+	337159	226	336933	1	risk diff	Neale-B_UKBB_EUR_2017
rs4988235	rs4988235	chr2:136608646	chr2:135851076	A	G	Other diseases of stomach and duodenum	EFO_1000948	Neale B	UKBB	European	2017	0.0002644	0.0001727	0.1258	+	337199	1216	335983	1	risk diff	Neale-B_UKBB_EUR_2017
rs4988235	rs4988235	chr2:136608646	chr2:135851076	A	G	Treatment with beclazone 50 inhaler	EFO_0007056	Neale B	UKBB	European	2017	-0.0002368	0.0001547	0.1258	-	337159	974	336185	1	risk diff	Neale-B_UKBB_EUR_2017
rs4988235	rs4988235	chr2:136608646	chr2:135851076	A	G	Treatment with coversyl 2mg tablet	EFO_0007056	Neale B	UKBB	European	2017	-8.217e-05	5.367e-05	0.1258	-	337159	117	337042	1	risk diff	Neale-B_UKBB_EUR_2017
rs4988235	rs4988235	chr2:136608646	chr2:135851076	A	G	Peritonsillar abscess	EFO_0007429	Neale B	UKBB	European	2017	0.00012	7.844e-05	0.126	+	337199	250	336949	1	risk diff	Neale-B_UKBB_EUR_2017
rs4988235	rs4988235	chr2:136608646	chr2:135851076	A	G	Self-reported ovarian cyst or cysts	EFO_0002511	Neale B	UKBB	European	2017	-0.000395	0.0002584	0.1263	-	337159	2752	334407	1	risk diff	Neale-B_UKBB_EUR_2017
rs4988235	rs4988235	chr2:136608646	chr2:135851076	A	G	Home area population density: England or Wales - village, less sparse	-	Neale B	UKBB	European	2017	-0.0009779	0.0006399	0.1264	-	333997	17271	316726	1	risk diff	Neale-B_UKBB_EUR_2017
rs4988235	rs4988235	chr2:136608646	chr2:135851076	A	G	Treatment with baclofen	EFO_0007056	Neale B	UKBB	European	2017	0.0001459	9.567e-05	0.1272	+	337159	372	336787	1	risk diff	Neale-B_UKBB_EUR_2017
rs4988235	rs4988235	chr2:136608646	chr2:135851076	A	G	Treatment with garlic product	EFO_0007056	Neale B	UKBB	European	2017	0.0005098	0.0003342	0.1272	+	337159	4599	332560	1	risk diff	Neale-B_UKBB_EUR_2017
rs4988235	rs4988235	chr2:136608646	chr2:135851076	A	G	Cause of death: diverticular disease of intestine, part unspecified, with perforation and abscess	-	Neale B	UKBB	European	2017	0.001058	0.0006938	0.1274	+	7637	10	7627	1	risk diff	Neale-B_UKBB_EUR_2017
rs4988235	rs4988235	chr2:136608646	chr2:135851076	A	G	Body mass index in female smokers	EFO_0004340	GIANT	28443625	Mixed	2017	0.0162	0.0107	0.1279	+	26408	0	26408	73	IVNT	GIANT_BMI-Smokers-F_Mixed_2017
rs4988235	rs4988235	chr2:136608646	chr2:135851076	A	G	Leg pain on walking: action taken	EFO_0003843	Neale B	UKBB	European	2017	-0.01101	0.007231	0.128	-	23719	0	23719	1	-	Neale-B_UKBB_EUR_2017
rs4988235	rs4988235	chr2:136608646	chr2:135851076	A	G	Specific personality disorders	-	Neale B	UKBB	European	2017	-7.463e-05	4.912e-05	0.1287	-	337199	98	337101	1	risk diff	Neale-B_UKBB_EUR_2017
rs4988235	rs4988235	chr2:136608646	chr2:135851076	A	G	Treatment with doxycycline	EFO_0007056	Neale B	UKBB	European	2017	0.0001308	8.636e-05	0.1297	+	337159	303	336856	1	risk diff	Neale-B_UKBB_EUR_2017
rs4988235	rs4988235	chr2:136608646	chr2:135851076	A	G	Reason for glasses or contact lenses: for long-sightedness	-	Neale B	UKBB	European	2017	-0.0008683	0.0005752	0.1311	-	335700	13923	321777	1	risk diff	Neale-B_UKBB_EUR_2017
rs4988235	rs4988235	chr2:136608646	chr2:135851076	A	G	Treatment with codipar caplet	EFO_0007056	Neale B	UKBB	European	2017	-6.265e-05	4.152e-05	0.1314	-	337159	70	337089	1	risk diff	Neale-B_UKBB_EUR_2017
rs4988235	rs4988235	chr2:136608646	chr2:135851076	A	G	Self-reported leg claudication or intermittent claudication	EFO_0003876	Neale B	UKBB	European	2017	0.0001199	7.952e-05	0.1315	+	337159	257	336902	1	risk diff	Neale-B_UKBB_EUR_2017
rs4988235	rs4988235	chr2:136608646	chr2:135851076	A	G	Extraversion	EFO_0004317	GPC	26362575	European	2016	0.0147	0.0097	0.1318	+	63030	0	63030	29	-	GPC_Extraversion_EUR_2016
rs4988235	rs4988235	chr2:136608646	chr2:135851076	A	G	Self-reported scarlet fever or scarlatina	EFO_0007477	Neale B	UKBB	European	2017	0.0001513	0.0001004	0.1319	+	337159	410	336749	1	risk diff	Neale-B_UKBB_EUR_2017
rs4988235	rs4988235	chr2:136608646	chr2:135851076	A	G	Treatment with inderal 10mg tablet	EFO_0007056	Neale B	UKBB	European	2017	-7.399e-05	4.912e-05	0.132	-	337159	98	337061	1	risk diff	Neale-B_UKBB_EUR_2017
rs4988235	rs4988235	chr2:136608646	chr2:135851076	A	G	Cause of death: other and unspecified intestinal obstruction	-	Neale B	UKBB	European	2017	-0.0008743	0.0005808	0.1322	-	7637	7	7630	1	risk diff	Neale-B_UKBB_EUR_2017
rs4988235	rs4988235	chr2:136608646	chr2:135851076	A	G	Self-reported pleurisy	EFO_1001825	Neale B	UKBB	European	2017	0.0002491	0.0001655	0.1322	+	337159	1115	336044	1	risk diff	Neale-B_UKBB_EUR_2017
rs4988235	rs4988235	chr2:136608646	chr2:135851076	A	G	White blood cell count	EFO_0004586	Astle W	27863252	European	2016	-0.005607	0.00374	0.1338	-	173480	0	173480	2	IVNT	Astle-W_Blood-Cell-Traits_EUR_2016
rs4988235	rs4988235	chr2:136608646	chr2:135851076	A	G	Arachidonic acid 20:4n6	EFO_0005110	CHARGE	24823311	European	2014	-0.0557	0.0372	0.1339	-	8631	0	8631	5	%	CHARGE_Arachidonic-acid_EUR_2014
rs4988235	rs4988235	chr2:136608646	chr2:135851076	A	G	Treatment with fucibet cream	EFO_0007056	Neale B	UKBB	European	2017	-0.0001025	6.839e-05	0.1339	-	337159	190	336969	1	risk diff	Neale-B_UKBB_EUR_2017
rs4988235	rs4988235	chr2:136608646	chr2:135851076	A	G	Illnesses of siblings: lung cancer	EFO_0001071	Neale B	UKBB	European	2017	0.0006945	0.0004636	0.1341	+	260238	5611	254627	1	risk diff	Neale-B_UKBB_EUR_2017
rs4988235	rs4988235	chr2:136608646	chr2:135851076	A	G	Eye problems or disorders: other serious eye condition	-	Neale B	UKBB	European	2017	-0.001727	0.001155	0.1346	-	108817	6058	102759	1	risk diff	Neale-B_UKBB_EUR_2017
rs4988235	rs4988235	chr2:136608646	chr2:135851076	A	G	Sodium in urine	EFO_0009282	Neale B	UKBB	European	2017	-0.004176	0.002796	0.1353	-	326831	0	326831	1	IVNT	Neale-B_UKBB_EUR_2017
rs4988235	rs4988235	chr2:136608646	chr2:135851076	A	G	Treatment with oxycodone hydrochloride	EFO_0007056	Neale B	UKBB	European	2017	6.904e-05	4.629e-05	0.1358	+	337159	87	337072	1	risk diff	Neale-B_UKBB_EUR_2017
rs4988235	rs4988235	chr2:136608646	chr2:135851076	A	G	Pain type experienced in last month: knee pain	EFO_0003843	Neale B	UKBB	European	2017	0.001759	0.00118	0.1359	+	336650	71561	265089	1	risk diff	Neale-B_UKBB_EUR_2017
rs4988235	rs4988235	chr2:136608646	chr2:135851076	A	G	Complications of the puerperium	-	Neale B	UKBB	European	2017	6.658e-05	4.465e-05	0.136	+	337199	81	337118	1	risk diff	Neale-B_UKBB_EUR_2017
rs4988235	rs4988235	chr2:136608646	chr2:135851076	A	G	Shortness of breath walking on level ground	EFO_0009727	Neale B	UKBB	European	2017	0.002282	0.001531	0.1362	+	109508	11459	98049	1	risk diff	Neale-B_UKBB_EUR_2017
rs4988235	rs4988235	chr2:136608646	chr2:135851076	A	G	Self-reported osteoporosis	EFO_0003882	Neale B	UKBB	European	2017	-0.0005299	0.000356	0.1366	-	337159	5266	331893	1	risk diff	Neale-B_UKBB_EUR_2017
rs4988235	rs4988235	chr2:136608646	chr2:135851076	A	G	Treatment with st johns wort or hypericum	EFO_0007056	Neale B	UKBB	European	2017	0.0001806	0.0001213	0.1366	+	337159	599	336560	1	risk diff	Neale-B_UKBB_EUR_2017
rs4988235	rs4988235	chr2:136608646	chr2:135851076	A	G	Self-reported rosacea	EFO_1000760	Neale B	UKBB	European	2017	0.0001712	0.0001151	0.137	+	337159	539	336620	1	risk diff	Neale-B_UKBB_EUR_2017
rs4988235	rs4988235	chr2:136608646	chr2:135851076	A	G	Pain in throat and chest	EFO_0003843	Neale B	UKBB	European	2017	0.0009247	0.000622	0.1371	+	337199	16552	320647	1	risk diff	Neale-B_UKBB_EUR_2017
rs4988235	rs4988235	chr2:136608646	chr2:135851076	A	G	Self-reported benign or essential tremor	EFO_0003108	Neale B	UKBB	European	2017	7.103e-05	4.786e-05	0.1378	+	337159	93	337066	1	risk diff	Neale-B_UKBB_EUR_2017
rs4988235	rs4988235	chr2:136608646	chr2:135851076	A	G	Cause of death: multiple sclerosis	EFO_0003885	Neale B	UKBB	European	2017	-0.001591	0.001073	0.1383	-	7637	24	7613	1	risk diff	Neale-B_UKBB_EUR_2017
rs4988235	rs4988235	chr2:136608646	chr2:135851076	A	G	Self-reported trapped nerve or compressed nerve	EFO_0009487	Neale B	UKBB	European	2017	0.0002318	0.0001565	0.1386	+	337159	997	336162	1	risk diff	Neale-B_UKBB_EUR_2017
rs4988235	rs4988235	chr2:136608646	chr2:135851076	A	G	Other chronic obstructive pulmonary disease	EFO_0007183	Neale B	UKBB	European	2017	0.0002169	0.0001465	0.1387	+	337199	874	336325	1	risk diff	Neale-B_UKBB_EUR_2017
rs4988235	rs4988235	chr2:136608646	chr2:135851076	A	G	Self-reported disc degeneration	EFO_0004994;EFO_0009537	Neale B	UKBB	European	2017	0.0001814	0.0001227	0.1391	+	337159	612	336547	1	risk diff	Neale-B_UKBB_EUR_2017
rs4988235	rs4988235	chr2:136608646	chr2:135851076	A	G	Able to walk or cycle unaided for 10 minutes	EFO_0008002	Neale B	UKBB	European	2017	0.004243	0.002869	0.1392	+	50451	0	50451	1	-	Neale-B_UKBB_EUR_2017
rs4988235	rs4988235	chr2:136608646	chr2:135851076	A	G	Self-reported chronic sinusitis	EFO_0007486	Neale B	UKBB	European	2017	-0.000335	0.0002266	0.1394	-	337159	2098	335061	1	risk diff	Neale-B_UKBB_EUR_2017
rs4988235	rs4988235	chr2:136608646	chr2:135851076	A	G	Cause of death: urinary tract infection, site not specified	EFO_0003103	Neale B	UKBB	European	2017	-0.001448	0.0009801	0.1397	-	7637	20	7617	1	risk diff	Neale-B_UKBB_EUR_2017
rs4988235	rs4988235	chr2:136608646	chr2:135851076	A	G	Self-reported subdural haemorrhage or haematoma	-	Neale B	UKBB	European	2017	8.659e-05	5.871e-05	0.1402	+	337159	140	337019	1	risk diff	Neale-B_UKBB_EUR_2017
rs4988235	rs4988235	chr2:136608646	chr2:135851076	A	G	Hypofunction and other disorders of pituitary gland	EFO_0009607	Neale B	UKBB	European	2017	7.736e-05	5.251e-05	0.1407	+	337199	112	337087	1	risk diff	Neale-B_UKBB_EUR_2017
rs4988235	rs4988235	chr2:136608646	chr2:135851076	A	G	Treatment with formoterol	EFO_0007056	Neale B	UKBB	European	2017	7.18e-05	4.888e-05	0.1418	+	337159	97	337062	1	risk diff	Neale-B_UKBB_EUR_2017
rs4988235	rs4988235	chr2:136608646	chr2:135851076	A	G	Waist circumference adjusted for smoking in females	EFO_0007789	GIANT	28443625	Mixed	2017	0.0077	0.0052	0.1423	+	106911	0	106911	69	IVNT	GIANT_WHR-adjusted-Smoking-F_Mixed_2017
rs4988235	rs4988235	chr2:136608646	chr2:135851076	A	G	Medication for cholesterol, blood pressure or diabetes: blood pressure medication	EFO_0007056	Neale B	UKBB	European	2017	0.002699	0.001841	0.1426	+	154702	38548	116154	1	risk diff	Neale-B_UKBB_EUR_2017
rs4988235	rs4988235	chr2:136608646	chr2:135851076	A	G	Other respiratory disorders	-	Neale B	UKBB	European	2017	-0.0001315	8.97e-05	0.1427	-	337199	327	336872	1	risk diff	Neale-B_UKBB_EUR_2017
rs4988235	rs4988235	chr2:136608646	chr2:135851076	A	G	Treatment with calfovit d3 powder for oral suspension	EFO_0007056	Neale B	UKBB	European	2017	-5.634e-05	3.844e-05	0.1428	-	337159	60	337099	1	risk diff	Neale-B_UKBB_EUR_2017
rs4988235	rs4988235	chr2:136608646	chr2:135851076	A	G	Lignoceric acid 24:0	EFO_0005110	CHARGE	25378659	European	2015	#N/A	#N/A	0.1431	-	10129	0	10129	7	%	CHARGE_Lignoceric-acid_EUR_2015
rs4988235	rs4988235	chr2:136608646	chr2:135851076	A	G	Dentofacial anomalies	-	Neale B	UKBB	European	2017	-0.0001271	8.691e-05	0.1435	-	337199	307	336892	1	risk diff	Neale-B_UKBB_EUR_2017
rs4988235	rs4988235	chr2:136608646	chr2:135851076	A	G	Cause of death: epilepsy, unspecified	EFO_0000474	Neale B	UKBB	European	2017	-0.001198	0.00082	0.1439	-	7637	14	7623	1	risk diff	Neale-B_UKBB_EUR_2017
rs4988235	rs4988235	chr2:136608646	chr2:135851076	A	G	Reason former drinker stopped drinking alcohol: illness or ill health	EFO_0004329	Neale B	UKBB	European	2017	-0.01026	0.007035	0.1448	-	11101	2905	8196	1	risk diff	Neale-B_UKBB_EUR_2017
rs4988235	rs4988235	chr2:136608646	chr2:135851076	A	G	Treatment with piriteze 10mg tablet	EFO_0007056	Neale B	UKBB	European	2017	6.381e-05	4.383e-05	0.1454	+	337159	78	337081	1	risk diff	Neale-B_UKBB_EUR_2017
rs4988235	rs4988235	chr2:136608646	chr2:135851076	A	G	Treatment with desloratadine	EFO_0007056	Neale B	UKBB	European	2017	0.0001525	0.000105	0.1462	+	337159	448	336711	1	risk diff	Neale-B_UKBB_EUR_2017
rs4988235	rs4988235	chr2:136608646	chr2:135851076	A	G	Treatment with femseven 50 patch	EFO_0007056	Neale B	UKBB	European	2017	8.549e-05	5.891e-05	0.1468	+	337159	141	337018	1	risk diff	Neale-B_UKBB_EUR_2017
rs4988235	rs4988235	chr2:136608646	chr2:135851076	A	G	Other cataract	EFO_0001059	Neale B	UKBB	European	2017	-0.0005536	0.0003817	0.147	-	337199	6025	331174	1	risk diff	Neale-B_UKBB_EUR_2017
rs4988235	rs4988235	chr2:136608646	chr2:135851076	A	G	Coronary artery disease	EFO_0000378;EFO_0001645	Nelson CP	28714975	Mixed	2017	-0.01369	0.00945	0.1472	-	332477	71602	260875	1	log OR	Nelson-CP_CAD_Mixed_2017
rs4988235	rs4988235	chr2:136608646	chr2:135851076	A	G	Treatment with hydrocortisone product	EFO_0007056	Neale B	UKBB	European	2017	0.0001088	7.508e-05	0.1473	+	337159	229	336930	1	risk diff	Neale-B_UKBB_EUR_2017
rs4988235	rs4988235	chr2:136608646	chr2:135851076	A	G	Cause of death: endometrium	-	Neale B	UKBB	European	2017	0.002092	0.001446	0.1479	+	7637	44	7593	1	risk diff	Neale-B_UKBB_EUR_2017
rs4988235	rs4988235	chr2:136608646	chr2:135851076	A	G	Treatment with voltarol emulgel	EFO_0007056	Neale B	UKBB	European	2017	-0.0001028	7.104e-05	0.1479	-	337159	205	336954	1	risk diff	Neale-B_UKBB_EUR_2017
rs4988235	rs4988235	chr2:136608646	chr2:135851076	A	G	Current employment status: retired	EFO_0005241	Neale B	UKBB	European	2017	0.002016	0.001394	0.1483	+	336252	125766	210486	1	risk diff	Neale-B_UKBB_EUR_2017
rs4988235	rs4988235	chr2:136608646	chr2:135851076	A	G	Bipolar disorder status	EFO_0000289	Neale B	UKBB	European	2017	-0.03956	0.02736	0.1485	-	953	500	453	1	risk diff	Neale-B_UKBB_EUR_2017
rs4988235	rs4988235	chr2:136608646	chr2:135851076	A	G	Parkinsons disease	EFO_0002508	Neale B	UKBB	European	2017	-7.046e-05	4.887e-05	0.1494	-	337199	97	337102	1	risk diff	Neale-B_UKBB_EUR_2017
rs4988235	rs4988235	chr2:136608646	chr2:135851076	A	G	Treatment with omega-3 or fish oil supplement	EFO_0007056	Neale B	UKBB	European	2017	0.0007961	0.0005529	0.1499	+	337159	12924	324235	1	risk diff	Neale-B_UKBB_EUR_2017
rs4988235	rs4988235	chr2:136608646	chr2:135851076	A	G	Height tails	EFO_0004339	GIANT	23563607	European	2013	0.043	0.029	0.15	+	16196	8097	8099	51	log OR	GIANT_Height-Tails_EUR_2013
rs4988235	rs4988235	chr2:136608646	chr2:135851076	A	G	Waist hip ratio adjusted for BMI in females greater than 50 years of age	EFO_0007788	GIANT	26426971	European	2015	-0.0091	0.0063	0.15	-	72087	0	72087	114	IVNT	GIANT_WHRadjBMI-F-GT-50_EUR_2015
rs4988235	rs4988235	chr2:136608646	chr2:135851076	A	G	Treatment with bumetanide	EFO_0007056	Neale B	UKBB	European	2017	0.0001183	8.227e-05	0.1504	+	337159	275	336884	1	risk diff	Neale-B_UKBB_EUR_2017
rs4988235	rs4988235	chr2:136608646	chr2:135851076	A	G	Medication for cholesterol, blood pressure or diabetes: cholesterol lowering medication	EFO_0007056	Neale B	UKBB	European	2017	-0.002581	0.001796	0.1506	-	154702	35840	118862	1	risk diff	Neale-B_UKBB_EUR_2017
rs4988235	rs4988235	chr2:136608646	chr2:135851076	A	G	Self-reported other joint disorder	EFO_1000999	Neale B	UKBB	European	2017	0.0003263	0.0002272	0.1509	+	337159	2108	335051	1	risk diff	Neale-B_UKBB_EUR_2017
rs4988235	rs4988235	chr2:136608646	chr2:135851076	A	G	Treatment with flax oil tablet	EFO_0007056	Neale B	UKBB	European	2017	-0.0001673	0.0001165	0.151	-	337159	552	336607	1	risk diff	Neale-B_UKBB_EUR_2017
rs4988235	rs4988235	chr2:136608646	chr2:135851076	A	G	Duodenal ulcer	EFO_0004607	Neale B	UKBB	European	2017	-0.0002186	0.0001524	0.1514	-	337199	946	336253	1	risk diff	Neale-B_UKBB_EUR_2017
rs4988235	rs4988235	chr2:136608646	chr2:135851076	A	G	Treatment with bromelains	EFO_0007056	Neale B	UKBB	European	2017	-6.408e-05	4.466e-05	0.1514	-	337159	81	337078	1	risk diff	Neale-B_UKBB_EUR_2017
rs4988235	rs4988235	chr2:136608646	chr2:135851076	A	G	Treatment with warfarin	EFO_0007056	Neale B	UKBB	European	2017	0.0004128	0.0002877	0.1514	+	337159	3404	333755	1	risk diff	Neale-B_UKBB_EUR_2017
rs4988235	rs4988235	chr2:136608646	chr2:135851076	A	G	Treatment with senokot 7.5mg tablet	EFO_0007056	Neale B	UKBB	European	2017	8.769e-05	6.118e-05	0.1517	+	337159	152	337007	1	risk diff	Neale-B_UKBB_EUR_2017
rs4988235	rs4988235	chr2:136608646	chr2:135851076	A	G	Palmitic acid 16:0	EFO_0005110	CHARGE	23362303	European	2013	0.0463	0.0324	0.1525	+	8961	0	8961	5	%	CHARGE_Palmitic-acid_EUR_2013
rs4988235	rs4988235	chr2:136608646	chr2:135851076	A	G	Diverticular disease of intestine	EFO_1001460	Neale B	UKBB	European	2017	0.0005821	0.0004068	0.1525	+	337199	6865	330334	1	risk diff	Neale-B_UKBB_EUR_2017
rs4988235	rs4988235	chr2:136608646	chr2:135851076	A	G	Illnesses of siblings: diabetes	EFO_0000400	Neale B	UKBB	European	2017	-0.001268	0.0008866	0.1526	-	261075	21747	239328	1	risk diff	Neale-B_UKBB_EUR_2017
rs4988235	rs4988235	chr2:136608646	chr2:135851076	A	G	Treatment with diprobase cream	EFO_0007056	Neale B	UKBB	European	2017	-0.0001672	0.0001169	0.1526	-	337159	556	336603	1	risk diff	Neale-B_UKBB_EUR_2017
rs4988235	rs4988235	chr2:136608646	chr2:135851076	A	G	Treatment with ispaghula husk	EFO_0007056	Neale B	UKBB	European	2017	0.0001236	8.65e-05	0.1531	+	337159	304	336855	1	risk diff	Neale-B_UKBB_EUR_2017
rs4988235	rs4988235	chr2:136608646	chr2:135851076	A	G	Treatment with telfast 30 tablet	EFO_0007056	Neale B	UKBB	European	2017	0.0001088	7.622e-05	0.1533	+	337159	236	336923	1	risk diff	Neale-B_UKBB_EUR_2017
rs4988235	rs4988235	chr2:136608646	chr2:135851076	A	G	Chest pain or discomfort walking normally	EFO_0003843	Neale B	UKBB	European	2017	0.003954	0.00277	0.1534	+	51475	8816	42659	1	risk diff	Neale-B_UKBB_EUR_2017
rs4988235	rs4988235	chr2:136608646	chr2:135851076	A	G	Lumbar spine bone mineral density	EFO_0007701	GEFOS	22504420	Mixed	2012	#N/A	#N/A	0.1535	+	31800	0	31800	16	g/cm2	GEFOS_LSBMD_Mixed_2012
rs4988235	rs4988235	chr2:136608646	chr2:135851076	A	G	Illnesses of siblings: breast cancer	EFO_0000305	Neale B	UKBB	European	2017	0.0009395	0.0006584	0.1536	+	260387	11380	249007	1	risk diff	Neale-B_UKBB_EUR_2017
rs4988235	rs4988235	chr2:136608646	chr2:135851076	A	G	Treatment with rosiglitazone 1mg or metformin 500mg tablet	EFO_0007056	Neale B	UKBB	European	2017	8.315e-05	5.829e-05	0.1537	+	337159	138	337021	1	risk diff	Neale-B_UKBB_EUR_2017
rs4988235	rs4988235	chr2:136608646	chr2:135851076	A	G	Malignant neoplasm of cervix uteri	EFO_0001061	Neale B	UKBB	European	2017	-8.506e-05	5.973e-05	0.1545	-	337199	145	337054	1	risk diff	Neale-B_UKBB_EUR_2017
rs4988235	rs4988235	chr2:136608646	chr2:135851076	A	G	Unspecified urinary incontinence	-	Neale B	UKBB	European	2017	0.0001827	0.0001286	0.1553	+	337199	673	336526	1	risk diff	Neale-B_UKBB_EUR_2017
rs4988235	rs4988235	chr2:136608646	chr2:135851076	A	G	Mood swings	EFO_0008475	Neale B	UKBB	European	2017	0.002056	0.001448	0.1558	+	329428	148601	180827	1	risk diff	Neale-B_UKBB_EUR_2017
rs4988235	rs4988235	chr2:136608646	chr2:135851076	A	G	Treatment with losartan potassium+hydrochlorothiazide 50mg or 12.5mg tablet	EFO_0007056	Neale B	UKBB	European	2017	0.0001167	8.227e-05	0.156	+	337159	275	336884	1	risk diff	Neale-B_UKBB_EUR_2017
rs4988235	rs4988235	chr2:136608646	chr2:135851076	A	G	Impedance of arm left	-	Neale B	UKBB	European	2017	-0.002876	0.002028	0.1561	-	331292	0	331292	1	IVNT	Neale-B_UKBB_EUR_2017
rs4988235	rs4988235	chr2:136608646	chr2:135851076	A	G	Treatment with pioglitazone	EFO_0007056	Neale B	UKBB	European	2017	-0.0001845	0.0001302	0.1564	-	337159	690	336469	1	risk diff	Neale-B_UKBB_EUR_2017
rs4988235	rs4988235	chr2:136608646	chr2:135851076	A	G	Self-reported unclassifiable non-cancer illness	-	Neale B	UKBB	European	2017	0.0008023	0.0005663	0.1566	+	337159	13589	323570	1	risk diff	Neale-B_UKBB_EUR_2017
rs4988235	rs4988235	chr2:136608646	chr2:135851076	A	G	Vascular or heart problems diagnosed by doctor: none of the above	-	Neale B	UKBB	European	2017	-0.001857	0.001312	0.157	-	336683	236530	100153	1	risk diff	Neale-B_UKBB_EUR_2017
rs4988235	rs4988235	chr2:136608646	chr2:135851076	A	G	ALA 18:3n3	EFO_0005110	CHARGE	21829377	European	2011	0.0015	0.001	0.1585	+	8866	0	8866	5	%	CHARGE_ALA_EUR_2011
rs4988235	rs4988235	chr2:136608646	chr2:135851076	A	G	Illnesses of father: none of the above, group 2	-	Neale B	UKBB	European	2017	0.001905	0.001354	0.1594	+	298287	222710	75577	1	risk diff	Neale-B_UKBB_EUR_2017
rs4988235	rs4988235	chr2:136608646	chr2:135851076	A	G	Treatment with viazem xl 120mg m or r capsule	EFO_0007056	Neale B	UKBB	European	2017	5.624e-05	4.001e-05	0.1599	+	337159	65	337094	1	risk diff	Neale-B_UKBB_EUR_2017
rs4988235	rs4988235	chr2:136608646	chr2:135851076	A	G	log eGFR creatinine	EFO_0005208	CKDGen	26831199	African	2016	0.015	0.01	0.16	+	16474	0	16474	12	ml/min/1.73m2	CKDGen_eGFRcrea_AFR_2016
rs4988235	rs4988235	chr2:136608646	chr2:135851076	A	G	Obesity class 3	EFO_0001073	GIANT	23563607	European	2013	0.058	0.042	0.16	+	50364	2896	47468	51	log OR	GIANT_Obesity-C3_EUR_2013
rs4988235	rs4988235	chr2:136608646	chr2:135851076	A	G	Leg pain on walking	EFO_0003843	Neale B	UKBB	European	2017	0.002897	0.002062	0.16	+	110337	24101	86236	1	risk diff	Neale-B_UKBB_EUR_2017
rs4988235	rs4988235	chr2:136608646	chr2:135851076	A	G	Treatment with insulin	EFO_0007056	Neale B	UKBB	European	2017	-0.0004815	0.000343	0.1604	-	180203	1377	178826	1	risk diff	Neale-B_UKBB_EUR_2017
rs4988235	rs4988235	chr2:136608646	chr2:135851076	A	G	Treatment with tramacet 325mg or 37.5mg tablet	EFO_0007056	Neale B	UKBB	European	2017	7.271e-05	5.181e-05	0.1605	+	337159	109	337050	1	risk diff	Neale-B_UKBB_EUR_2017
rs4988235	rs4988235	chr2:136608646	chr2:135851076	A	G	Current employment status: doing unpaid or voluntary work	EFO_0005241	Neale B	UKBB	European	2017	-0.0007616	0.0005432	0.1609	-	336252	12407	323845	1	risk diff	Neale-B_UKBB_EUR_2017
rs4988235	rs4988235	chr2:136608646	chr2:135851076	A	G	Other special examinations and investigations of persons without complaint or reported diagnosis	EFO_0009517	Neale B	UKBB	European	2017	-0.0002352	0.0001678	0.1611	-	337199	1148	336051	1	risk diff	Neale-B_UKBB_EUR_2017
rs4988235	rs4988235	chr2:136608646	chr2:135851076	A	G	Treatment with terazosin	EFO_0007056	Neale B	UKBB	European	2017	7.517e-05	5.367e-05	0.1613	+	337159	117	337042	1	risk diff	Neale-B_UKBB_EUR_2017
rs4988235	rs4988235	chr2:136608646	chr2:135851076	A	G	Frequency of walking for pleasure in last 4 weeks	EFO_0008002	Neale B	UKBB	European	2017	0.007102	0.005074	0.1616	+	240924	0	240924	1	-	Neale-B_UKBB_EUR_2017
rs4988235	rs4988235	chr2:136608646	chr2:135851076	A	G	Fractured bone site: leg	EFO_0009512	Neale B	UKBB	European	2017	0.0003208	0.0002295	0.1622	+	335546	2132	333414	1	risk diff	Neale-B_UKBB_EUR_2017
rs4988235	rs4988235	chr2:136608646	chr2:135851076	A	G	Self-reported pernicious anaemia	EFO_0005576	Neale B	UKBB	European	2017	0.000221	0.0001582	0.1626	+	337159	1020	336139	1	risk diff	Neale-B_UKBB_EUR_2017
rs4988235	rs4988235	chr2:136608646	chr2:135851076	A	G	Treatment with nasonex 0.05% aqueous nasal spray	EFO_0007056	Neale B	UKBB	European	2017	-0.0002834	0.0002035	0.1637	-	337159	1690	335469	1	risk diff	Neale-B_UKBB_EUR_2017
rs4988235	rs4988235	chr2:136608646	chr2:135851076	A	G	Treatment with valsartan	EFO_0007056	Neale B	UKBB	European	2017	-0.0002739	0.0001969	0.1642	-	337159	1581	335578	1	risk diff	Neale-B_UKBB_EUR_2017
rs4988235	rs4988235	chr2:136608646	chr2:135851076	A	G	Noisy workplace	EFO_0005241	Neale B	UKBB	European	2017	0.00691	0.004972	0.1646	+	110439	0	110439	1	-	Neale-B_UKBB_EUR_2017
rs4988235	rs4988235	chr2:136608646	chr2:135851076	A	G	Illness, injury, bereavement, stress in last 2 years: none	-	Neale B	UKBB	European	2017	-0.001988	0.001431	0.1648	-	335219	189518	145701	1	risk diff	Neale-B_UKBB_EUR_2017
rs4988235	rs4988235	chr2:136608646	chr2:135851076	A	G	Self-reported vocal cord polyp	EFO_0009478	Neale B	UKBB	European	2017	8.067e-05	5.808e-05	0.1649	+	337159	137	337022	1	risk diff	Neale-B_UKBB_EUR_2017
rs4988235	rs4988235	chr2:136608646	chr2:135851076	A	G	Self-reported chronic myeloid	EFO_0000339	Neale B	UKBB	European	2017	6.348e-05	4.575e-05	0.1653	+	337159	85	337074	1	risk diff	Neale-B_UKBB_EUR_2017
rs4988235	rs4988235	chr2:136608646	chr2:135851076	A	G	Number of live births	EFO_0009439	Neale B	UKBB	European	2017	0.006285	0.004535	0.1658	+	180952	0	180952	1	-	Neale-B_UKBB_EUR_2017
rs4988235	rs4988235	chr2:136608646	chr2:135851076	A	G	Treatment with indomethacin	EFO_0007056	Neale B	UKBB	European	2017	0.000102	7.375e-05	0.1666	+	337159	221	336938	1	risk diff	Neale-B_UKBB_EUR_2017
rs4988235	rs4988235	chr2:136608646	chr2:135851076	A	G	Treatment with logynon tablet	EFO_0007056	Neale B	UKBB	European	2017	8.146e-05	5.891e-05	0.1668	+	337159	141	337018	1	risk diff	Neale-B_UKBB_EUR_2017
rs4988235	rs4988235	chr2:136608646	chr2:135851076	A	G	Treatment with ferrous salt product	EFO_0007056	Neale B	UKBB	European	2017	7.156e-05	5.181e-05	0.1672	+	337159	109	337050	1	risk diff	Neale-B_UKBB_EUR_2017
rs4988235	rs4988235	chr2:136608646	chr2:135851076	A	G	Secondary malignant neoplasm of respiratory and digestive organs	EFO_0009812	Neale B	UKBB	European	2017	-0.0001598	0.0001159	0.1677	-	337199	546	336653	1	risk diff	Neale-B_UKBB_EUR_2017
rs4988235	rs4988235	chr2:136608646	chr2:135851076	A	G	Self-reported unclassifiable cancer	EFO_0000311	Neale B	UKBB	European	2017	-0.000132	9.579e-05	0.1683	-	337159	373	336786	1	risk diff	Neale-B_UKBB_EUR_2017
rs4988235	rs4988235	chr2:136608646	chr2:135851076	A	G	Treatment with tylex capsule	EFO_0007056	Neale B	UKBB	European	2017	8.648e-05	6.276e-05	0.1683	+	337159	160	336999	1	risk diff	Neale-B_UKBB_EUR_2017
rs4988235	rs4988235	chr2:136608646	chr2:135851076	A	G	Dysphagia	-	Neale B	UKBB	European	2017	0.0003012	0.0002188	0.1686	+	337199	1955	335244	1	risk diff	Neale-B_UKBB_EUR_2017
rs4988235	rs4988235	chr2:136608646	chr2:135851076	A	G	Treatment with co-codamol	EFO_0007056	Neale B	UKBB	European	2017	0.000597	0.0004347	0.1696	+	337159	7861	329298	1	risk diff	Neale-B_UKBB_EUR_2017
rs4988235	rs4988235	chr2:136608646	chr2:135851076	A	G	log Urinary albumin creatinine ratio in diabetics	EFO_0000400;EFO_0007778	CKDGen	26631737	European	2016	-0.051	0.037	0.17	-	5826	0	5826	20	mg/g	CKDGen_UACR-DM_EUR_2016
rs4988235	rs4988235	chr2:136608646	chr2:135851076	A	G	Other congenital malformations of circulatory system	-	Neale B	UKBB	European	2017	5.776e-05	4.21e-05	0.1701	+	337199	72	337127	1	risk diff	Neale-B_UKBB_EUR_2017
rs4988235	rs4988235	chr2:136608646	chr2:135851076	A	G	Treatment with olmesartan	EFO_0007056	Neale B	UKBB	European	2017	0.0001396	0.0001018	0.1702	+	337159	421	336738	1	risk diff	Neale-B_UKBB_EUR_2017
rs4988235	rs4988235	chr2:136608646	chr2:135851076	A	G	Cause of death: malignant neoplasm of ovary	EFO_0003893	Neale B	UKBB	European	2017	0.003948	0.002881	0.1707	+	7637	184	7453	1	risk diff	Neale-B_UKBB_EUR_2017
rs4988235	rs4988235	chr2:136608646	chr2:135851076	A	G	Treatment with irbesartan	EFO_0007056	Neale B	UKBB	European	2017	0.0003332	0.0002434	0.171	+	337159	2423	334736	1	risk diff	Neale-B_UKBB_EUR_2017
rs4988235	rs4988235	chr2:136608646	chr2:135851076	A	G	Viral meningitis	EFO_1001236	Neale B	UKBB	European	2017	-6.758e-05	4.937e-05	0.1711	-	337199	99	337100	1	risk diff	Neale-B_UKBB_EUR_2017
rs4988235	rs4988235	chr2:136608646	chr2:135851076	A	G	Other congenital malformations of face and neck	-	Neale B	UKBB	European	2017	5.76e-05	4.211e-05	0.1713	+	337199	72	337127	1	risk diff	Neale-B_UKBB_EUR_2017
rs4988235	rs4988235	chr2:136608646	chr2:135851076	A	G	Cancer diagnosed by doctor	EFO_0000311	Neale B	UKBB	European	2017	0.001062	0.0007774	0.1718	+	336272	26576	309696	1	risk diff	Neale-B_UKBB_EUR_2017
rs4988235	rs4988235	chr2:136608646	chr2:135851076	A	G	Calculus of kidney and ureter	EFO_0004253	Neale B	UKBB	European	2017	-0.0003324	0.0002433	0.172	-	337199	2427	334772	1	risk diff	Neale-B_UKBB_EUR_2017
rs4988235	rs4988235	chr2:136608646	chr2:135851076	A	G	Self-reported irregular heart beat	-	Neale B	UKBB	European	2017	-0.000154	0.0001128	0.1721	-	337159	517	336642	1	risk diff	Neale-B_UKBB_EUR_2017
rs4988235	rs4988235	chr2:136608646	chr2:135851076	A	G	Qualifications: A levels or as levels or equivalent	EFO_0004784	Neale B	UKBB	European	2017	-0.00176	0.00129	0.1726	-	334070	91710	242360	1	risk diff	Neale-B_UKBB_EUR_2017
rs4988235	rs4988235	chr2:136608646	chr2:135851076	A	G	Treatment with tears naturale eye drops	EFO_0007056	Neale B	UKBB	European	2017	6.727e-05	4.937e-05	0.1731	+	337159	99	337060	1	risk diff	Neale-B_UKBB_EUR_2017
rs4988235	rs4988235	chr2:136608646	chr2:135851076	A	G	Headaches for 3+ months	EFO_0003843	Neale B	UKBB	European	2017	0.004388	0.003226	0.1737	+	65583	29979	35604	1	risk diff	Neale-B_UKBB_EUR_2017
rs4988235	rs4988235	chr2:136608646	chr2:135851076	A	G	Treatment with prempak 0.625 tablet	EFO_0007056	Neale B	UKBB	European	2017	0.0001507	0.0001109	0.1743	+	337159	501	336658	1	risk diff	Neale-B_UKBB_EUR_2017
rs4988235	rs4988235	chr2:136608646	chr2:135851076	A	G	Unspecified abdominal hernia	-	Neale B	UKBB	European	2017	-6.015e-05	4.438e-05	0.1753	-	337199	80	337119	1	risk diff	Neale-B_UKBB_EUR_2017
rs4988235	rs4988235	chr2:136608646	chr2:135851076	A	G	Treatment with hepacon b12 1mg or 1ml injection	EFO_0007056	Neale B	UKBB	European	2017	7.905e-05	5.85e-05	0.1767	+	337159	139	337020	1	risk diff	Neale-B_UKBB_EUR_2017
rs4988235	rs4988235	chr2:136608646	chr2:135851076	A	G	Hearing difficulty or problems	EFO_0004238	Neale B	UKBB	European	2017	0.001733	0.001284	0.1771	+	323978	84839	239139	1	risk diff	Neale-B_UKBB_EUR_2017
rs4988235	rs4988235	chr2:136608646	chr2:135851076	A	G	Treatment with kelp+garlic product	EFO_0007056	Neale B	UKBB	European	2017	9.048e-05	6.712e-05	0.1777	+	337159	183	336976	1	risk diff	Neale-B_UKBB_EUR_2017
rs4988235	rs4988235	chr2:136608646	chr2:135851076	A	G	Treatment with nasobec aqueous 50micrograms nasal spray	EFO_0007056	Neale B	UKBB	European	2017	7.94e-05	5.892e-05	0.1778	+	337159	141	337018	1	risk diff	Neale-B_UKBB_EUR_2017
rs4988235	rs4988235	chr2:136608646	chr2:135851076	A	G	Reason for glasses or contact lenses: for short-sightedness	-	Neale B	UKBB	European	2017	-0.001055	0.0007829	0.1779	-	335700	26943	308757	1	risk diff	Neale-B_UKBB_EUR_2017
rs4988235	rs4988235	chr2:136608646	chr2:135851076	A	G	Malignant neoplasm of larynx	EFO_0003817	Neale B	UKBB	European	2017	-7.134e-05	5.297e-05	0.1781	-	337199	114	337085	1	risk diff	Neale-B_UKBB_EUR_2017
rs4988235	rs4988235	chr2:136608646	chr2:135851076	A	G	Duration of heavy diy	EFO_0008002	Neale B	UKBB	European	2017	0.009947	0.007389	0.1782	+	137364	0	137364	1	-	Neale-B_UKBB_EUR_2017
rs4988235	rs4988235	chr2:136608646	chr2:135851076	A	G	Sensitivity or hurt feelings	EFO_0009599	Neale B	UKBB	European	2017	0.001916	0.001424	0.1784	+	327832	182340	145492	1	risk diff	Neale-B_UKBB_EUR_2017
rs4988235	rs4988235	chr2:136608646	chr2:135851076	A	G	Self-reported hypertension	EFO_0000537	Neale B	UKBB	European	2017	0.001694	0.00126	0.1787	+	337159	87690	249469	1	risk diff	Neale-B_UKBB_EUR_2017
rs4988235	rs4988235	chr2:136608646	chr2:135851076	A	G	Self-reported undescended testicle	-	Neale B	UKBB	European	2017	7.951e-05	5.912e-05	0.1787	+	337159	142	337017	1	risk diff	Neale-B_UKBB_EUR_2017
rs4988235	rs4988235	chr2:136608646	chr2:135851076	A	G	Diffuse non-hodgkins lymphoma	EFO_0005952	Neale B	UKBB	European	2017	0.0001143	8.548e-05	0.1811	+	337199	297	336902	1	risk diff	Neale-B_UKBB_EUR_2017
rs4988235	rs4988235	chr2:136608646	chr2:135851076	A	G	Other noninflammatory disorders of vulva and perineum	-	Neale B	UKBB	European	2017	-0.0001821	0.0001362	0.1811	-	337199	756	336443	1	risk diff	Neale-B_UKBB_EUR_2017
rs4988235	rs4988235	chr2:136608646	chr2:135851076	A	G	Self-reported fracture metatarsal	EFO_0009512	Neale B	UKBB	European	2017	-7.288e-05	5.459e-05	0.1818	-	337159	121	337038	1	risk diff	Neale-B_UKBB_EUR_2017
rs4988235	rs4988235	chr2:136608646	chr2:135851076	A	G	Self-reported thyroid radioablation therapy	-	Neale B	UKBB	European	2017	-5.92e-05	4.439e-05	0.1823	-	337159	80	337079	1	risk diff	Neale-B_UKBB_EUR_2017
rs4988235	rs4988235	chr2:136608646	chr2:135851076	A	G	Treatment with felendil xl 5mg m or r tablet	EFO_0007056	Neale B	UKBB	European	2017	6.098e-05	4.575e-05	0.1826	+	337159	85	337074	1	risk diff	Neale-B_UKBB_EUR_2017
rs4988235	rs4988235	chr2:136608646	chr2:135851076	A	G	Coxarthrosis	EFO_1000786	Neale B	UKBB	European	2017	0.0004608	0.000346	0.1829	+	337199	4934	332265	1	risk diff	Neale-B_UKBB_EUR_2017
rs4988235	rs4988235	chr2:136608646	chr2:135851076	A	G	Treatment with letrozole	EFO_0007056	Neale B	UKBB	European	2017	9.506e-05	7.154e-05	0.1839	+	337159	208	336951	1	risk diff	Neale-B_UKBB_EUR_2017
rs4988235	rs4988235	chr2:136608646	chr2:135851076	A	G	Treatment with xalatan 0.005% eye drops	EFO_0007056	Neale B	UKBB	European	2017	-0.0002037	0.0001534	0.1841	-	337159	958	336201	1	risk diff	Neale-B_UKBB_EUR_2017
rs4988235	rs4988235	chr2:136608646	chr2:135851076	A	G	Treatment with glimepiride	EFO_0007056	Neale B	UKBB	European	2017	0.0001122	8.462e-05	0.1849	+	337159	291	336868	1	risk diff	Neale-B_UKBB_EUR_2017
rs4988235	rs4988235	chr2:136608646	chr2:135851076	A	G	Treatment with calcichew d3 tablet	EFO_0007056	Neale B	UKBB	European	2017	-0.0003656	0.000276	0.1853	-	337159	3134	334025	1	risk diff	Neale-B_UKBB_EUR_2017
rs4988235	rs4988235	chr2:136608646	chr2:135851076	A	G	Treatment with kliofem tablet	EFO_0007056	Neale B	UKBB	European	2017	0.0001082	8.18e-05	0.1859	+	337159	272	336887	1	risk diff	Neale-B_UKBB_EUR_2017
rs4988235	rs4988235	chr2:136608646	chr2:135851076	A	G	Qualifications: other professional qualifications	EFO_0004784	Neale B	UKBB	European	2017	-0.001737	0.001315	0.1866	-	334070	97524	236546	1	risk diff	Neale-B_UKBB_EUR_2017
rs4988235	rs4988235	chr2:136608646	chr2:135851076	A	G	Self-reported colon cancer or sigmoid cancer	EFO_1001950;EFO_1001181	Neale B	UKBB	European	2017	-0.0002204	0.0001668	0.1866	-	337159	1134	336025	1	risk diff	Neale-B_UKBB_EUR_2017
rs4988235	rs4988235	chr2:136608646	chr2:135851076	A	G	Other disorders of urinary system	EFO_0009690	Neale B	UKBB	European	2017	0.0005468	0.0004141	0.1867	+	337199	7138	330061	1	risk diff	Neale-B_UKBB_EUR_2017
rs4988235	rs4988235	chr2:136608646	chr2:135851076	A	G	Coronary artery disease	EFO_0000378;EFO_0001645	CARDIoGRAMplusC4D	26343387	Mixed	2015	-0.01518	0.0115	0.187	-	184305	60801	123504	48	log OR	CARDIoGRAMplusC4D_CHD_Mixed_2015
rs4988235	rs4988235	chr2:136608646	chr2:135851076	A	G	Cause of death: alcoholic cirrhosis of liver	EFO_1000802	Neale B	UKBB	European	2017	0.001157	0.0008765	0.1871	+	7637	16	7621	1	risk diff	Neale-B_UKBB_EUR_2017
rs4988235	rs4988235	chr2:136608646	chr2:135851076	A	G	Treatment with tridestra tablet	EFO_0007056	Neale B	UKBB	European	2017	5.855e-05	4.438e-05	0.1871	+	337159	80	337079	1	risk diff	Neale-B_UKBB_EUR_2017
rs4988235	rs4988235	chr2:136608646	chr2:135851076	A	G	Migraine	EFO_0005296	Neale B	UKBB	European	2017	0.000177	0.0001343	0.1873	+	337199	734	336465	1	risk diff	Neale-B_UKBB_EUR_2017
rs4988235	rs4988235	chr2:136608646	chr2:135851076	A	G	Self-reported oesophageal stricture	EFO_0006818	Neale B	UKBB	European	2017	5.96e-05	4.521e-05	0.1874	+	337159	83	337076	1	risk diff	Neale-B_UKBB_EUR_2017
rs4988235	rs4988235	chr2:136608646	chr2:135851076	A	G	Self-reported rheumatoid arthritis	EFO_0000685	Neale B	UKBB	European	2017	0.0003971	0.0003013	0.1875	+	337159	3730	333429	1	risk diff	Neale-B_UKBB_EUR_2017
rs4988235	rs4988235	chr2:136608646	chr2:135851076	A	G	Father still alive	-	Neale B	UKBB	European	2017	-0.001621	0.00123	0.1876	-	328694	76074	252620	1	risk diff	Neale-B_UKBB_EUR_2017
rs4988235	rs4988235	chr2:136608646	chr2:135851076	A	G	Mean time to correctly identify matches	-	Neale B	UKBB	European	2017	0.00374	0.002838	0.1876	+	335139	0	335139	1	IVNT	Neale-B_UKBB_EUR_2017
rs4988235	rs4988235	chr2:136608646	chr2:135851076	A	G	Seen doctor for nerves, anxiety, tension or depression	EFO_0009820	Neale B	UKBB	European	2017	0.001785	0.001355	0.1878	+	335108	115328	219780	1	risk diff	Neale-B_UKBB_EUR_2017
rs4988235	rs4988235	chr2:136608646	chr2:135851076	A	G	Self-reported joint disorder	EFO_1000999	Neale B	UKBB	European	2017	0.0002625	0.0001993	0.1879	+	337159	1621	335538	1	risk diff	Neale-B_UKBB_EUR_2017
rs4988235	rs4988235	chr2:136608646	chr2:135851076	A	G	Neuromuscular dysfunction of bladder	-	Neale B	UKBB	European	2017	0.0001845	0.0001402	0.188	+	337199	800	336399	1	risk diff	Neale-B_UKBB_EUR_2017
rs4988235	rs4988235	chr2:136608646	chr2:135851076	A	G	Trans-16:1n7	EFO_0005110	CHARGE	25646338	European	2015	0.0008	0.0006	0.1886	+	8013	0	8013	7	%	CHARGE_Trans-161n7_EUR_2015
rs4988235	rs4988235	chr2:136608646	chr2:135851076	A	G	Bipolar disorder	EFO_0000289	PGC	21926972	European	2011	-0.03625	0.0276	0.1888	-	16731	7481	9250	11	log OR	PGC_BIP_EUR_2011
rs4988235	rs4988235	chr2:136608646	chr2:135851076	A	G	Self-reported pericarditis	EFO_0007427	Neale B	UKBB	European	2017	5.828e-05	4.438e-05	0.1892	+	337159	80	337079	1	risk diff	Neale-B_UKBB_EUR_2017
rs4988235	rs4988235	chr2:136608646	chr2:135851076	A	G	Cause of death: malignant neoplasm of rectosigmoid junction	EFO_0000616	Neale B	UKBB	European	2017	-0.002747	0.002093	0.1893	-	7637	92	7545	1	risk diff	Neale-B_UKBB_EUR_2017
rs4988235	rs4988235	chr2:136608646	chr2:135851076	A	G	Treatment with progynova 1mg tablet	EFO_0007056	Neale B	UKBB	European	2017	7.731e-05	5.891e-05	0.1894	+	337159	141	337018	1	risk diff	Neale-B_UKBB_EUR_2017
rs4988235	rs4988235	chr2:136608646	chr2:135851076	A	G	Treatment with folic acid product	EFO_0007056	Neale B	UKBB	European	2017	-0.0003417	0.0002605	0.1895	-	337159	2779	334380	1	risk diff	Neale-B_UKBB_EUR_2017
rs4988235	rs4988235	chr2:136608646	chr2:135851076	A	G	Treatment with rennie duo oral suspension	EFO_0007056	Neale B	UKBB	European	2017	-6.824e-05	5.205e-05	0.1898	-	337159	110	337049	1	risk diff	Neale-B_UKBB_EUR_2017
rs4988235	rs4988235	chr2:136608646	chr2:135851076	A	G	Self-reported acne or acne vulgaris	EFO_0003894	Neale B	UKBB	European	2017	-8.938e-05	6.821e-05	0.1901	-	337159	189	336970	1	risk diff	Neale-B_UKBB_EUR_2017
rs4988235	rs4988235	chr2:136608646	chr2:135851076	A	G	Self-reported diverticular disease or diverticulitis	EFO_1001460	Neale B	UKBB	European	2017	0.0004006	0.0003057	0.1901	+	337159	3840	333319	1	risk diff	Neale-B_UKBB_EUR_2017
rs4988235	rs4988235	chr2:136608646	chr2:135851076	A	G	Urethritis and urethral syndrome	-	Neale B	UKBB	European	2017	5.281e-05	4.031e-05	0.1902	+	337199	66	337133	1	risk diff	Neale-B_UKBB_EUR_2017
rs4988235	rs4988235	chr2:136608646	chr2:135851076	A	G	Treatment with aminophylline	EFO_0007056	Neale B	UKBB	European	2017	5.39e-05	4.122e-05	0.191	+	337159	69	337090	1	risk diff	Neale-B_UKBB_EUR_2017
rs4988235	rs4988235	chr2:136608646	chr2:135851076	A	G	Had major operations	-	Neale B	UKBB	European	2017	-0.002663	0.002037	0.1911	-	155045	99647	55398	1	risk diff	Neale-B_UKBB_EUR_2017
rs4988235	rs4988235	chr2:136608646	chr2:135851076	A	G	Treatment with hydroxocobalamin product	EFO_0007056	Neale B	UKBB	European	2017	5.941e-05	4.548e-05	0.1915	+	337159	84	337075	1	risk diff	Neale-B_UKBB_EUR_2017
rs4988235	rs4988235	chr2:136608646	chr2:135851076	A	G	Treatment with perindopril+indapamide	EFO_0007056	Neale B	UKBB	European	2017	-5.367e-05	4.122e-05	0.1929	-	337159	69	337090	1	risk diff	Neale-B_UKBB_EUR_2017
rs4988235	rs4988235	chr2:136608646	chr2:135851076	A	G	Orchitis and epididymitis	EFO_1001078	Neale B	UKBB	European	2017	-0.0001325	0.0001018	0.1932	-	337199	422	336777	1	risk diff	Neale-B_UKBB_EUR_2017
rs4988235	rs4988235	chr2:136608646	chr2:135851076	A	G	Insomnia in males	EFO_0007876;EFO_0004698	Hammerschlag AR	28604731	European	2017	0.01888	0.01451	0.1933	+	53639	12863	40776	1	log OR	Hammerschlag-AR_Insomnia-M_EUR_2017
rs4988235	rs4988235	chr2:136608646	chr2:135851076	A	G	IgG N-glycosylation	EFO_0005193	Shen X	28878392	European	2017	#N/A	#N/A	0.1934	#N/A	1960	0	1960	1	IVNT	Shen-X_IgG-N-Glycosylation_EUR_2017
rs4988235	rs4988235	chr2:136608646	chr2:135851076	A	G	Chest pain or discomfort when walking uphill or hurrying	EFO_0003843	Neale B	UKBB	European	2017	0.004677	0.003598	0.1936	+	41494	11056	30438	1	risk diff	Neale-B_UKBB_EUR_2017
rs4988235	rs4988235	chr2:136608646	chr2:135851076	A	G	Self-reported rectal cancer	EFO_1000657	Neale B	UKBB	European	2017	0.0001026	7.891e-05	0.1937	+	337159	253	336906	1	risk diff	Neale-B_UKBB_EUR_2017
rs4988235	rs4988235	chr2:136608646	chr2:135851076	A	G	Treatment with co-amoxiclav	EFO_0007056	Neale B	UKBB	European	2017	5.646e-05	4.355e-05	0.1948	+	337159	77	337082	1	risk diff	Neale-B_UKBB_EUR_2017
rs4988235	rs4988235	chr2:136608646	chr2:135851076	A	G	Self-reported stomach cancer	EFO_0003897	Neale B	UKBB	European	2017	7.073e-05	5.459e-05	0.1951	+	337159	121	337038	1	risk diff	Neale-B_UKBB_EUR_2017
rs4988235	rs4988235	chr2:136608646	chr2:135851076	A	G	Trunk fat-free mass	-	Neale B	UKBB	European	2017	0.002343	0.001809	0.1952	+	331030	0	331030	1	IVNT	Neale-B_UKBB_EUR_2017
rs4988235	rs4988235	chr2:136608646	chr2:135851076	A	G	Self-reported back problem	-	Neale B	UKBB	European	2017	-0.0004878	0.0003779	0.1968	-	337159	5901	331258	1	risk diff	Neale-B_UKBB_EUR_2017
rs4988235	rs4988235	chr2:136608646	chr2:135851076	A	G	Cause of death: urinary organ, unspecified	-	Neale B	UKBB	European	2017	0.0008482	0.0006583	0.1976	+	7637	9	7628	1	risk diff	Neale-B_UKBB_EUR_2017
rs4988235	rs4988235	chr2:136608646	chr2:135851076	A	G	Other obstructed labour	-	Neale B	UKBB	European	2017	-5.384e-05	4.181e-05	0.1978	-	337199	71	337128	1	risk diff	Neale-B_UKBB_EUR_2017
rs4988235	rs4988235	chr2:136608646	chr2:135851076	A	G	Treatment with marvelon tablet	EFO_0007056	Neale B	UKBB	European	2017	5.749e-05	4.466e-05	0.198	+	337159	81	337078	1	risk diff	Neale-B_UKBB_EUR_2017
rs4988235	rs4988235	chr2:136608646	chr2:135851076	A	G	Pulmonary embolism	EFO_0003827	Neale B	UKBB	European	2017	0.0002224	0.0001729	0.1982	+	337199	1218	335981	1	risk diff	Neale-B_UKBB_EUR_2017
rs4988235	rs4988235	chr2:136608646	chr2:135851076	A	G	Lumbar spine bone mineral density in females	EFO_0008474	GEFOS	22504420	Mixed	2012	#N/A	#N/A	0.1989	+	21720	0	21720	13	g/cm2	GEFOS_LSBMD-F_Mixed_2012
rs4988235	rs4988235	chr2:136608646	chr2:135851076	A	G	Current employment status: unemployed	EFO_0005241	Neale B	UKBB	European	2017	-0.0004551	0.0003543	0.199	-	336252	5163	331089	1	risk diff	Neale-B_UKBB_EUR_2017
rs4988235	rs4988235	chr2:136608646	chr2:135851076	A	G	Treatment with dixarit 25mcg tablet	EFO_0007056	Neale B	UKBB	European	2017	6.045e-05	4.708e-05	0.1991	+	337159	90	337069	1	risk diff	Neale-B_UKBB_EUR_2017
rs4988235	rs4988235	chr2:136608646	chr2:135851076	A	G	Syncope and collapse	-	Neale B	UKBB	European	2017	0.0003506	0.0002731	0.1992	+	337199	3057	334142	1	risk diff	Neale-B_UKBB_EUR_2017
rs4988235	rs4988235	chr2:136608646	chr2:135851076	A	G	Self-reported enlarged prostate	-	Neale B	UKBB	European	2017	-0.0004261	0.0003319	0.1993	-	337159	4609	332550	1	risk diff	Neale-B_UKBB_EUR_2017
rs4988235	rs4988235	chr2:136608646	chr2:135851076	A	G	Self-reported renal failure requiring dialysis	EFO_0003884	Neale B	UKBB	European	2017	-7.952e-05	6.198e-05	0.1994	-	337159	156	337003	1	risk diff	Neale-B_UKBB_EUR_2017
rs4988235	rs4988235	chr2:136608646	chr2:135851076	A	G	Doctor diagnosed sarcoidosis	-	Neale B	UKBB	European	2017	0.0004776	0.0003724	0.1997	+	83529	349	83180	1	risk diff	Neale-B_UKBB_EUR_2017
rs4988235	rs4988235	chr2:136608646	chr2:135851076	A	G	Treatment with benadryl allergy relief 8mg capsule	EFO_0007056	Neale B	UKBB	European	2017	-5.043e-05	3.939e-05	0.2005	-	337159	63	337096	1	risk diff	Neale-B_UKBB_EUR_2017
rs4988235	rs4988235	chr2:136608646	chr2:135851076	A	G	Spontaneous rupture of synovium and tendon	-	Neale B	UKBB	European	2017	-9.854e-05	7.701e-05	0.2007	-	337199	241	336958	1	risk diff	Neale-B_UKBB_EUR_2017
rs4988235	rs4988235	chr2:136608646	chr2:135851076	A	G	Single delivery by forceps and vacuum extractor	-	Neale B	UKBB	European	2017	-5.415e-05	4.239e-05	0.2015	-	337199	73	337126	1	risk diff	Neale-B_UKBB_EUR_2017
rs4988235	rs4988235	chr2:136608646	chr2:135851076	A	G	Self-reported osteoarthritis	EFO_0002506	Neale B	UKBB	European	2017	0.001016	0.0007967	0.2022	+	337159	28257	308902	1	risk diff	Neale-B_UKBB_EUR_2017
rs4988235	rs4988235	chr2:136608646	chr2:135851076	A	G	Diseases of salivary glands	EFO_1001057	Neale B	UKBB	European	2017	0.000148	0.0001161	0.2023	+	337199	548	336651	1	risk diff	Neale-B_UKBB_EUR_2017
rs4988235	rs4988235	chr2:136608646	chr2:135851076	A	G	Vascular or heart problems diagnosed by doctor: high blood pressure	EFO_0004325	Neale B	UKBB	European	2017	0.001628	0.001277	0.2026	+	336683	91033	245650	1	risk diff	Neale-B_UKBB_EUR_2017
rs4988235	rs4988235	chr2:136608646	chr2:135851076	A	G	Cause of death: myelodysplastic syndrome, unspecified	-	Neale B	UKBB	European	2017	0.0008836	0.0006937	0.2028	+	7637	10	7627	1	risk diff	Neale-B_UKBB_EUR_2017
rs4988235	rs4988235	chr2:136608646	chr2:135851076	A	G	Other disorders of amniotic fluid and membranes	-	Neale B	UKBB	European	2017	5.573e-05	4.382e-05	0.2035	+	337199	78	337121	1	risk diff	Neale-B_UKBB_EUR_2017
rs4988235	rs4988235	chr2:136608646	chr2:135851076	A	G	Self-reported erectile dysfunction or impotence	EFO_0004234	Neale B	UKBB	European	2017	8.964e-05	7.049e-05	0.2035	+	337159	202	336957	1	risk diff	Neale-B_UKBB_EUR_2017
rs4988235	rs4988235	chr2:136608646	chr2:135851076	A	G	Treatment with qvar 50 inhaler	EFO_0007056	Neale B	UKBB	European	2017	-0.0002248	0.0001769	0.2038	-	337159	1275	335884	1	risk diff	Neale-B_UKBB_EUR_2017
rs4988235	rs4988235	chr2:136608646	chr2:135851076	A	G	Varicose veins of other sites	-	Neale B	UKBB	European	2017	8.266e-05	6.506e-05	0.2039	+	337199	172	337027	1	risk diff	Neale-B_UKBB_EUR_2017
rs4988235	rs4988235	chr2:136608646	chr2:135851076	A	G	Emphysema or chronic bronchitis	EFO_0000464;EFO_0006505	Neale B	UKBB	European	2017	-0.0004677	0.0003686	0.2045	-	336782	5599	331183	1	risk diff	Neale-B_UKBB_EUR_2017
rs4988235	rs4988235	chr2:136608646	chr2:135851076	A	G	Treatment with clobetasone	EFO_0007056	Neale B	UKBB	European	2017	-6.574e-05	5.181e-05	0.2045	-	337159	109	337050	1	risk diff	Neale-B_UKBB_EUR_2017
rs4988235	rs4988235	chr2:136608646	chr2:135851076	A	G	Superficial injury of wrist and hand	EFO_0000546	Neale B	UKBB	European	2017	6.441e-05	5.084e-05	0.2052	+	337199	105	337094	1	risk diff	Neale-B_UKBB_EUR_2017
rs4988235	rs4988235	chr2:136608646	chr2:135851076	A	G	Open wound of forearm	EFO_0005756	Neale B	UKBB	European	2017	-6.795e-05	5.367e-05	0.2055	-	337199	117	337082	1	risk diff	Neale-B_UKBB_EUR_2017
rs4988235	rs4988235	chr2:136608646	chr2:135851076	A	G	Neuroticism	EFO_0007660;EFO_0004257	GPC	21173776	European	2010	-0.1381	0.1093	0.2065	-	17375	0	17375	10	-	GPC_Neuroticism_EUR_2010
rs4988235	rs4988235	chr2:136608646	chr2:135851076	A	G	Self-reported parathyroid gland problem	EFO_0005754	Neale B	UKBB	European	2017	6.748e-05	5.344e-05	0.2067	+	337159	116	337043	1	risk diff	Neale-B_UKBB_EUR_2017
rs4988235	rs4988235	chr2:136608646	chr2:135851076	A	G	Preschool internalizing problems	EFO_0005661	Benke KS	24839885	European	2014	0.0319	0.0253	0.2073	+	4596	0	4596	3	-	EAGLE_INT_EUR_2014
rs4988235	rs4988235	chr2:136608646	chr2:135851076	A	G	Injury of eye and orbit	EFO_0009485	Neale B	UKBB	European	2017	-6.487e-05	5.156e-05	0.2084	-	337199	108	337091	1	risk diff	Neale-B_UKBB_EUR_2017
rs4988235	rs4988235	chr2:136608646	chr2:135851076	A	G	Tobacco smoking: ex-smoker	EFO_0006527	Neale B	UKBB	European	2017	0.003487	0.002772	0.2084	+	83133	30184	52949	1	risk diff	Neale-B_UKBB_EUR_2017
rs4988235	rs4988235	chr2:136608646	chr2:135851076	A	G	Treatment with maxidex eye drops	EFO_0007056	Neale B	UKBB	European	2017	5.687e-05	4.521e-05	0.2085	+	337159	83	337076	1	risk diff	Neale-B_UKBB_EUR_2017
rs4988235	rs4988235	chr2:136608646	chr2:135851076	A	G	Malignant neoplasm of bronchus and lung	EFO_1000849;EFO_0001071	Neale B	UKBB	European	2017	0.0001532	0.0001218	0.2086	+	337199	604	336595	1	risk diff	Neale-B_UKBB_EUR_2017
rs4988235	rs4988235	chr2:136608646	chr2:135851076	A	G	Treatment with hyoscine butylbromide	EFO_0007056	Neale B	UKBB	European	2017	6.042e-05	4.811e-05	0.2092	+	337159	94	337065	1	risk diff	Neale-B_UKBB_EUR_2017
rs4988235	rs4988235	chr2:136608646	chr2:135851076	A	G	Mitral annular calcification	EFO_0005262	CHARGE	23388002	Mixed	2013	#N/A	#N/A	0.2093	#N/A	3795	568	3227	2	log OR	CHARGE_MAC_Mixed_2013
rs4988235	rs4988235	chr2:136608646	chr2:135851076	A	G	Malignant melanoma of skin	EFO_0000756	Neale B	UKBB	European	2017	0.0001968	0.0001568	0.2093	+	337199	1001	336198	1	risk diff	Neale-B_UKBB_EUR_2017
rs4988235	rs4988235	chr2:136608646	chr2:135851076	A	G	Self-reported acute infective polyneuritis or guillain-barre syndrome	EFO_0007292	Neale B	UKBB	European	2017	-7.73e-05	6.158e-05	0.2093	-	337159	154	337005	1	risk diff	Neale-B_UKBB_EUR_2017
rs4988235	rs4988235	chr2:136608646	chr2:135851076	A	G	Mental and behavioural disorders due to use of alcohol	EFO_0003829	Neale B	UKBB	European	2017	-0.0001554	0.000124	0.2101	-	337199	626	336573	1	risk diff	Neale-B_UKBB_EUR_2017
rs4988235	rs4988235	chr2:136608646	chr2:135851076	A	G	Maternal care for other known or suspected foetal problems	EFO_0009682	Neale B	UKBB	European	2017	-0.0001936	0.0001547	0.2107	-	337199	977	336222	1	risk diff	Neale-B_UKBB_EUR_2017
rs4988235	rs4988235	chr2:136608646	chr2:135851076	A	G	Monocyte count	EFO_0004586	Astle W	27863252	European	2016	0.004649	0.00372	0.2114	+	173480	0	173480	2	IVNT	Astle-W_Blood-Cell-Traits_EUR_2016
rs4988235	rs4988235	chr2:136608646	chr2:135851076	A	G	Treatment with depakote 250mg e or c tablet	EFO_0007056	Neale B	UKBB	European	2017	-6.062e-05	4.862e-05	0.2125	-	337159	96	337063	1	risk diff	Neale-B_UKBB_EUR_2017
rs4988235	rs4988235	chr2:136608646	chr2:135851076	A	G	Treatment with atrovent 20micrograms inhaler	EFO_0007056	Neale B	UKBB	European	2017	-0.0001129	9.066e-05	0.2132	-	337159	334	336825	1	risk diff	Neale-B_UKBB_EUR_2017
rs4988235	rs4988235	chr2:136608646	chr2:135851076	A	G	Other disorders of male genital organs	EFO_0009555	Neale B	UKBB	European	2017	0.0002248	0.0001807	0.2136	+	337199	1338	335861	1	risk diff	Neale-B_UKBB_EUR_2017
rs4988235	rs4988235	chr2:136608646	chr2:135851076	A	G	Treatment with co-enzyme q10 or ubiquinone/bio-quinone/coenzyme q10	EFO_0007056	Neale B	UKBB	European	2017	-0.0002087	0.0001679	0.2137	-	337159	1148	336011	1	risk diff	Neale-B_UKBB_EUR_2017
rs4988235	rs4988235	chr2:136608646	chr2:135851076	A	G	Myeloid white cell count	EFO_0004586	Astle W	27863252	European	2016	-0.004654	0.003754	0.215	-	173480	0	173480	2	IVNT	Astle-W_Blood-Cell-Traits_EUR_2016
rs4988235	rs4988235	chr2:136608646	chr2:135851076	A	G	Average weekly spirits intake	EFO_0004329	Neale B	UKBB	European	2017	-0.003733	0.003013	0.2153	-	240658	0	240658	1	-	Neale-B_UKBB_EUR_2017
rs4988235	rs4988235	chr2:136608646	chr2:135851076	A	G	Other strabismus	-	Neale B	UKBB	European	2017	0.0001314	0.0001064	0.2165	+	337199	460	336739	1	risk diff	Neale-B_UKBB_EUR_2017
rs4988235	rs4988235	chr2:136608646	chr2:135851076	A	G	Emphysema	EFO_0000464	Neale B	UKBB	European	2017	5.879e-05	4.759e-05	0.2167	+	337199	92	337107	1	risk diff	Neale-B_UKBB_EUR_2017
rs4988235	rs4988235	chr2:136608646	chr2:135851076	A	G	Self-reported gynaecological disorder	-	Neale B	UKBB	European	2017	0.0001456	0.0001179	0.2167	+	337159	566	336593	1	risk diff	Neale-B_UKBB_EUR_2017
rs4988235	rs4988235	chr2:136608646	chr2:135851076	A	G	Treatment with viagra 100mg tablet	EFO_0007056	Neale B	UKBB	European	2017	6.53e-05	5.297e-05	0.2177	+	337159	114	337045	1	risk diff	Neale-B_UKBB_EUR_2017
rs4988235	rs4988235	chr2:136608646	chr2:135851076	A	G	Treatment with coaprovel 150mg or 12.5mg tablet	EFO_0007056	Neale B	UKBB	European	2017	5.736e-05	4.655e-05	0.2179	+	337159	88	337071	1	risk diff	Neale-B_UKBB_EUR_2017
rs4988235	rs4988235	chr2:136608646	chr2:135851076	A	G	Age started oral contraceptive pill	-	Neale B	UKBB	European	2017	0.005379	0.004373	0.2187	+	144113	0	144113	1	IVNT	Neale-B_UKBB_EUR_2017
rs4988235	rs4988235	chr2:136608646	chr2:135851076	A	G	Mineral and other dietary supplements: calcium	EFO_0008111	Neale B	UKBB	European	2017	-0.0008679	0.0007055	0.2187	-	336314	22047	314267	1	risk diff	Neale-B_UKBB_EUR_2017
rs4988235	rs4988235	chr2:136608646	chr2:135851076	A	G	Gastric ulcer	EFO_0009454	Neale B	UKBB	European	2017	0.0002154	0.0001752	0.2189	+	337199	1251	335948	1	risk diff	Neale-B_UKBB_EUR_2017
rs4988235	rs4988235	chr2:136608646	chr2:135851076	A	G	Self-reported liver or biliary/pancreas problem	-	Neale B	UKBB	European	2017	-0.0001477	0.0001201	0.2189	-	337159	587	336572	1	risk diff	Neale-B_UKBB_EUR_2017
rs4988235	rs4988235	chr2:136608646	chr2:135851076	A	G	Maternal care for other conditions predominantly related to pregnancy	EFO_1000709	Neale B	UKBB	European	2017	-0.0002027	0.0001649	0.219	-	337199	1111	336088	1	risk diff	Neale-B_UKBB_EUR_2017
rs4988235	rs4988235	chr2:136608646	chr2:135851076	A	G	Treatment with metoprolol	EFO_0007056	Neale B	UKBB	European	2017	0.0001541	0.0001254	0.2192	+	337159	640	336519	1	risk diff	Neale-B_UKBB_EUR_2017
rs4988235	rs4988235	chr2:136608646	chr2:135851076	A	G	Self-reported iron deficiency anaemia	-	Neale B	UKBB	European	2017	0.0002602	0.0002119	0.2195	+	337159	1836	335323	1	risk diff	Neale-B_UKBB_EUR_2017
rs4988235	rs4988235	chr2:136608646	chr2:135851076	A	G	Self-reported allergy or anaphylactic reaction to food	EFO_1001890	Neale B	UKBB	European	2017	-0.0002341	0.0001907	0.2197	-	337159	1484	335675	1	risk diff	Neale-B_UKBB_EUR_2017
rs4988235	rs4988235	chr2:136608646	chr2:135851076	A	G	Hearing difficulty or problems with background noise	EFO_0004238	Neale B	UKBB	European	2017	-0.001715	0.001401	0.2211	-	330759	125089	205670	1	risk diff	Neale-B_UKBB_EUR_2017
rs4988235	rs4988235	chr2:136608646	chr2:135851076	A	G	Self-reported polycythaemia vera	EFO_0002429	Neale B	UKBB	European	2017	7.281e-05	5.954e-05	0.2214	+	337159	144	337015	1	risk diff	Neale-B_UKBB_EUR_2017
rs4988235	rs4988235	chr2:136608646	chr2:135851076	A	G	Redundant prepuce, phimosis and paraphimosis	EFO_1001086	Neale B	UKBB	European	2017	-0.0001946	0.0001593	0.2217	-	337199	1037	336162	1	risk diff	Neale-B_UKBB_EUR_2017
rs4988235	rs4988235	chr2:136608646	chr2:135851076	A	G	Self-reported diabetic eye disease	EFO_0009486	Neale B	UKBB	European	2017	-0.0001525	0.0001249	0.2221	-	337159	635	336524	1	risk diff	Neale-B_UKBB_EUR_2017
rs4988235	rs4988235	chr2:136608646	chr2:135851076	A	G	Treatment with aciclovir	EFO_0007056	Neale B	UKBB	European	2017	-9.823e-05	8.046e-05	0.2221	-	337159	263	336896	1	risk diff	Neale-B_UKBB_EUR_2017
rs4988235	rs4988235	chr2:136608646	chr2:135851076	A	G	Self-reported hepatitis c	EFO_0003047	Neale B	UKBB	European	2017	-4.918e-05	4.032e-05	0.2225	-	337159	66	337093	1	risk diff	Neale-B_UKBB_EUR_2017
rs4988235	rs4988235	chr2:136608646	chr2:135851076	A	G	Treatment with multivitamins capsule	EFO_0007056	Neale B	UKBB	European	2017	9.979e-05	8.182e-05	0.2226	+	337159	272	336887	1	risk diff	Neale-B_UKBB_EUR_2017
rs4988235	rs4988235	chr2:136608646	chr2:135851076	A	G	Doctor diagnosed lung cancer	EFO_0001071	Neale B	UKBB	European	2017	0.0002435	0.0001997	0.2227	+	83529	100	83429	1	risk diff	Neale-B_UKBB_EUR_2017
rs4988235	rs4988235	chr2:136608646	chr2:135851076	A	G	Self-reported cellulitis	EFO_0003035	Neale B	UKBB	European	2017	8.788e-05	7.207e-05	0.2227	+	337159	211	336948	1	risk diff	Neale-B_UKBB_EUR_2017
rs4988235	rs4988235	chr2:136608646	chr2:135851076	A	G	Self-reported respiratory infection	-	Neale B	UKBB	European	2017	5.237e-05	4.298e-05	0.223	+	337159	75	337084	1	risk diff	Neale-B_UKBB_EUR_2017
rs4988235	rs4988235	chr2:136608646	chr2:135851076	A	G	Treatment with pramipexole	EFO_0007056	Neale B	UKBB	European	2017	-7.568e-05	6.217e-05	0.2235	-	337159	157	337002	1	risk diff	Neale-B_UKBB_EUR_2017
rs4988235	rs4988235	chr2:136608646	chr2:135851076	A	G	Treatment with istin 5mg tablet	EFO_0007056	Neale B	UKBB	European	2017	-6.332e-05	5.205e-05	0.2237	-	337159	110	337049	1	risk diff	Neale-B_UKBB_EUR_2017
rs4988235	rs4988235	chr2:136608646	chr2:135851076	A	G	Self-reported other respiratory problems	-	Neale B	UKBB	European	2017	-0.0001454	0.0001198	0.225	-	337159	584	336575	1	risk diff	Neale-B_UKBB_EUR_2017
rs4988235	rs4988235	chr2:136608646	chr2:135851076	A	G	Treatment with anusol cream	EFO_0007056	Neale B	UKBB	European	2017	5.38e-05	4.439e-05	0.2255	+	337159	80	337079	1	risk diff	Neale-B_UKBB_EUR_2017
rs4988235	rs4988235	chr2:136608646	chr2:135851076	A	G	Treatment with coversyl plus 4mg or 1.25mg tablet	EFO_0007056	Neale B	UKBB	European	2017	-5.16e-05	4.269e-05	0.2268	-	337159	74	337085	1	risk diff	Neale-B_UKBB_EUR_2017
rs4988235	rs4988235	chr2:136608646	chr2:135851076	A	G	Treatment with epaderm ointment	EFO_0007056	Neale B	UKBB	European	2017	-8.534e-05	7.069e-05	0.2274	-	337159	203	336956	1	risk diff	Neale-B_UKBB_EUR_2017
rs4988235	rs4988235	chr2:136608646	chr2:135851076	A	G	Standardized difference in height between age 8 years and adult in males	-	EGGC	23449627	European	2013	0.02622	0.02168	0.2275	+	5043	0	5043	5	SDS	EGGC_Puberty-Growth-PGM_EUR_2013
rs4988235	rs4988235	chr2:136608646	chr2:135851076	A	G	Lymphocyte count	EFO_0004586	Astle W	27863252	European	2016	-0.004527	0.003753	0.2277	-	173480	0	173480	2	IVNT	Astle-W_Blood-Cell-Traits_EUR_2016
rs4988235	rs4988235	chr2:136608646	chr2:135851076	A	G	Pack years of smoking preview only	EFO_0004318;EFO_0006526	Neale B	UKBB	European	2017	0.006258	0.005188	0.2277	+	101726	0	101726	1	IVNT	Neale-B_UKBB_EUR_2017
rs4988235	rs4988235	chr2:136608646	chr2:135851076	A	G	Trunk predicted mass	-	Neale B	UKBB	European	2017	0.002173	0.001803	0.2282	+	330995	0	330995	1	IVNT	Neale-B_UKBB_EUR_2017
rs4988235	rs4988235	chr2:136608646	chr2:135851076	A	G	Treatment with clopidogrel	EFO_0007056	Neale B	UKBB	European	2017	-0.0002754	0.0002287	0.2284	-	337159	2140	335019	1	risk diff	Neale-B_UKBB_EUR_2017
rs4988235	rs4988235	chr2:136608646	chr2:135851076	A	G	Unknown and unspecified causes of morbidity	EFO_0000408	Neale B	UKBB	European	2017	0.0004849	0.0004026	0.2284	+	337199	6717	330482	1	risk diff	Neale-B_UKBB_EUR_2017
rs4988235	rs4988235	chr2:136608646	chr2:135851076	A	G	Age first birth female	EFO_0007862	Barban N	27798627	European	2016	#N/A	#N/A	0.2286	-	163522	0	163522	41	years	Barban-N_AFB-F_EUR_2016
rs4988235	rs4988235	chr2:136608646	chr2:135851076	A	G	Other benign neoplasms of uterus	EFO_0003859	Neale B	UKBB	European	2017	6.461e-05	5.366e-05	0.2286	+	337199	117	337082	1	risk diff	Neale-B_UKBB_EUR_2017
rs4988235	rs4988235	chr2:136608646	chr2:135851076	A	G	Fracture of skull and facial bones	EFO_1001425	Neale B	UKBB	European	2017	-0.0001802	0.0001497	0.2287	-	337199	913	336286	1	risk diff	Neale-B_UKBB_EUR_2017
rs4988235	rs4988235	chr2:136608646	chr2:135851076	A	G	Pulse rate	EFO_0004326	Neale B	UKBB	European	2017	0.005981	0.004969	0.2287	+	110153	0	110153	1	IVNT	Neale-B_UKBB_EUR_2017
rs4988235	rs4988235	chr2:136608646	chr2:135851076	A	G	Treatment with calcium carbonate+colecalciferol 1.25g or 5micrograms tablet	EFO_0007056	Neale B	UKBB	European	2017	7.19e-05	5.975e-05	0.2288	+	337159	145	337014	1	risk diff	Neale-B_UKBB_EUR_2017
rs4988235	rs4988235	chr2:136608646	chr2:135851076	A	G	Self-reported angina	EFO_0000378	Neale B	UKBB	European	2017	0.0006025	0.0005014	0.2295	+	337159	10612	326547	1	risk diff	Neale-B_UKBB_EUR_2017
rs4988235	rs4988235	chr2:136608646	chr2:135851076	A	G	Number of older siblings	-	Neale B	UKBB	European	2017	0.005099	0.004247	0.2298	+	95618	0	95618	1	-	Neale-B_UKBB_EUR_2017
rs4988235	rs4988235	chr2:136608646	chr2:135851076	A	G	Waist hip ratio adjusted for smoking	EFO_0007788	GIANT	28443625	Mixed	2017	0.0047	0.0039	0.2299	+	188192	0	188192	73	IVNT	GIANT_WHR-adjusted-Smoking_Mixed_2017
rs4988235	rs4988235	chr2:136608646	chr2:135851076	A	G	Benign lipomatous neoplasm	EFO_0002422	Neale B	UKBB	European	2017	0.0003477	0.0002896	0.2299	+	337199	3440	333759	1	risk diff	Neale-B_UKBB_EUR_2017
rs4988235	rs4988235	chr2:136608646	chr2:135851076	A	G	Reason for glasses or contact lenses: other eye condition	-	Neale B	UKBB	European	2017	-0.0002028	0.0001691	0.2304	-	335700	1155	334545	1	risk diff	Neale-B_UKBB_EUR_2017
rs4988235	rs4988235	chr2:136608646	chr2:135851076	A	G	Treatment with fybogel mebeverine sachet	EFO_0007056	Neale B	UKBB	European	2017	-0.0001309	0.0001091	0.2304	-	337159	484	336675	1	risk diff	Neale-B_UKBB_EUR_2017
rs4988235	rs4988235	chr2:136608646	chr2:135851076	A	G	Treatment with dihydrocodeine	EFO_0007056	Neale B	UKBB	European	2017	-0.0002062	0.000172	0.2306	-	337159	1205	335954	1	risk diff	Neale-B_UKBB_EUR_2017
rs4988235	rs4988235	chr2:136608646	chr2:135851076	A	G	Self-reported bladder cancer	EFO_0000292	Neale B	UKBB	European	2017	0.0001678	0.0001401	0.2309	+	337159	799	336360	1	risk diff	Neale-B_UKBB_EUR_2017
rs4988235	rs4988235	chr2:136608646	chr2:135851076	A	G	Pyothorax	EFO_0009680	Neale B	UKBB	European	2017	6.023e-05	5.036e-05	0.2316	+	337199	103	337096	1	risk diff	Neale-B_UKBB_EUR_2017
rs4988235	rs4988235	chr2:136608646	chr2:135851076	A	G	Treatment with lactulose product	EFO_0007056	Neale B	UKBB	European	2017	-0.0001765	0.0001476	0.2318	-	337159	887	336272	1	risk diff	Neale-B_UKBB_EUR_2017
rs4988235	rs4988235	chr2:136608646	chr2:135851076	A	G	Complications of other internal prosthetic devices, implants and grafts	EFO_0009519	Neale B	UKBB	European	2017	0.0001766	0.0001478	0.2321	+	337199	889	336310	1	risk diff	Neale-B_UKBB_EUR_2017
rs4988235	rs4988235	chr2:136608646	chr2:135851076	A	G	Periodontal complex trait 2	-	Offenbacher S	26962152	European	2016	-0.07512	0.06287	0.2322	-	975	0	975	1	-	Offenbacher-S_PCT2_EUR_2016
rs4988235	rs4988235	chr2:136608646	chr2:135851076	A	G	Suppurative and unspecified otitis media	EFO_0007503	Neale B	UKBB	European	2017	0.0001108	9.279e-05	0.2325	+	337199	350	336849	1	risk diff	Neale-B_UKBB_EUR_2017
rs4988235	rs4988235	chr2:136608646	chr2:135851076	A	G	Treatment with flomax mr 400micrograms m or r capsule	EFO_0007056	Neale B	UKBB	European	2017	-7.033e-05	5.891e-05	0.2325	-	337159	141	337018	1	risk diff	Neale-B_UKBB_EUR_2017
rs4988235	rs4988235	chr2:136608646	chr2:135851076	A	G	Treatment with phenoxymethylpenicillin	EFO_0007056	Neale B	UKBB	European	2017	4.885e-05	4.092e-05	0.2326	+	337159	68	337091	1	risk diff	Neale-B_UKBB_EUR_2017
rs4988235	rs4988235	chr2:136608646	chr2:135851076	A	G	Poisoning by nonopioid analgesics, antipyretics and antirheumatics	EFO_0008546	Neale B	UKBB	European	2017	0.0001734	0.0001454	0.2331	+	337199	861	336338	1	risk diff	Neale-B_UKBB_EUR_2017
rs4988235	rs4988235	chr2:136608646	chr2:135851076	A	G	Illnesses of father: stroke	EFO_0000712	Neale B	UKBB	European	2017	-0.001309	0.001098	0.2333	-	294757	46007	248750	1	risk diff	Neale-B_UKBB_EUR_2017
rs4988235	rs4988235	chr2:136608646	chr2:135851076	A	G	Eye problems or disorders: diabetes related eye disease	EFO_0009486	Neale B	UKBB	European	2017	-0.0008189	0.0006875	0.2336	-	108817	2072	106745	1	risk diff	Neale-B_UKBB_EUR_2017
rs4988235	rs4988235	chr2:136608646	chr2:135851076	A	G	Treatment with deep relief ibuprofen gel	EFO_0007056	Neale B	UKBB	European	2017	4.946e-05	4.152e-05	0.2336	+	337159	70	337089	1	risk diff	Neale-B_UKBB_EUR_2017
rs4988235	rs4988235	chr2:136608646	chr2:135851076	A	G	Cause of death: perforation of intestine	EFO_1000987	Neale B	UKBB	European	2017	-0.0008261	0.0006936	0.2337	-	7637	10	7627	1	risk diff	Neale-B_UKBB_EUR_2017
rs4988235	rs4988235	chr2:136608646	chr2:135851076	A	G	Self-reported eczema or dermatitis	EFO_0000274	Neale B	UKBB	European	2017	-0.0005446	0.0004574	0.2337	-	337159	8718	328441	1	risk diff	Neale-B_UKBB_EUR_2017
rs4988235	rs4988235	chr2:136608646	chr2:135851076	A	G	Self-reported hepatitis b	EFO_0008405;EFO_0004197	Neale B	UKBB	European	2017	3.915e-05	3.292e-05	0.2344	+	337159	44	337115	1	risk diff	Neale-B_UKBB_EUR_2017
rs4988235	rs4988235	chr2:136608646	chr2:135851076	A	G	Vitamin and mineral supplements: vitamin A	EFO_0004729	Neale B	UKBB	European	2017	0.0004614	0.0003881	0.2344	+	335591	6173	329418	1	risk diff	Neale-B_UKBB_EUR_2017
rs4988235	rs4988235	chr2:136608646	chr2:135851076	A	G	Frequency of unenthusiasm or disinterest in last 2 weeks	-	Neale B	UKBB	European	2017	0.002054	0.001728	0.2347	+	326730	0	326730	1	-	Neale-B_UKBB_EUR_2017
rs4988235	rs4988235	chr2:136608646	chr2:135851076	A	G	Birthlength	EFO_0006784	EGGC	25281659	European	2014	-0.0115	0.0097	0.2361	-	28459	0	28459	22	SDS	EGGC_Birthlength_EUR_2014
rs4988235	rs4988235	chr2:136608646	chr2:135851076	A	G	Self-reported multiple myeloma	EFO_0001378	Neale B	UKBB	European	2017	-6.302e-05	5.322e-05	0.2363	-	337159	115	337044	1	risk diff	Neale-B_UKBB_EUR_2017
rs4988235	rs4988235	chr2:136608646	chr2:135851076	A	G	Reproduciblity of spirometry measurement using ers or ats criteria	-	Neale B	UKBB	European	2017	-0.001603	0.001355	0.2365	-	255492	199585	55907	1	risk diff	Neale-B_UKBB_EUR_2017
rs4988235	rs4988235	chr2:136608646	chr2:135851076	A	G	Vascular or heart problems diagnosed by doctor: angina	EFO_0000378	Neale B	UKBB	European	2017	0.0005941	0.0005023	0.2369	+	336683	10618	326065	1	risk diff	Neale-B_UKBB_EUR_2017
rs4988235	rs4988235	chr2:136608646	chr2:135851076	A	G	Chest pain or discomfort	EFO_0003843	Neale B	UKBB	European	2017	-0.001238	0.001048	0.2374	-	334053	51937	282116	1	risk diff	Neale-B_UKBB_EUR_2017
rs4988235	rs4988235	chr2:136608646	chr2:135851076	A	G	Treatment with ortho-gynest 500micrograms pessary	EFO_0007056	Neale B	UKBB	European	2017	9.68e-05	8.21e-05	0.2384	+	337159	274	336885	1	risk diff	Neale-B_UKBB_EUR_2017
rs4988235	rs4988235	chr2:136608646	chr2:135851076	A	G	Treatment with diazepam	EFO_0007056	Neale B	UKBB	European	2017	0.0001751	0.0001485	0.2385	+	337159	898	336261	1	risk diff	Neale-B_UKBB_EUR_2017
rs4988235	rs4988235	chr2:136608646	chr2:135851076	A	G	Type II diabetes	EFO_0001360	DIAGRAM	22885922	European	2012	-0.0198	0.02241	0.24	-	69033	12171	56862	12	log OR	DIAGRAM_T2D_EUR_2012
rs4988235	rs4988235	chr2:136608646	chr2:135851076	A	G	Angina pectoris	EFO_1001375	Neale B	UKBB	European	2017	0.0004022	0.0003423	0.24	+	337199	4837	332362	1	risk diff	Neale-B_UKBB_EUR_2017
rs4988235	rs4988235	chr2:136608646	chr2:135851076	A	G	Eye problems or disorders: cataract	EFO_0001059	Neale B	UKBB	European	2017	-0.001745	0.001485	0.2401	-	108817	10475	98342	1	risk diff	Neale-B_UKBB_EUR_2017
rs4988235	rs4988235	chr2:136608646	chr2:135851076	A	G	Carcinoma in situ of other and unspecified sites	EFO_0000313	Neale B	UKBB	European	2017	5.585e-05	4.759e-05	0.2405	+	337199	92	337107	1	risk diff	Neale-B_UKBB_EUR_2017
rs4988235	rs4988235	chr2:136608646	chr2:135851076	A	G	Treatment with nexium 20mg tablet	EFO_0007056	Neale B	UKBB	European	2017	0.0001406	0.0001198	0.2408	+	337159	584	336575	1	risk diff	Neale-B_UKBB_EUR_2017
rs4988235	rs4988235	chr2:136608646	chr2:135851076	A	G	Cause of death: car occupant injured in unspecified traffic accident	-	Neale B	UKBB	European	2017	0.0007263	0.0006202	0.2416	+	7637	8	7629	1	risk diff	Neale-B_UKBB_EUR_2017
rs4988235	rs4988235	chr2:136608646	chr2:135851076	A	G	Insomnia in females	EFO_0007876;EFO_0004698	Hammerschlag AR	28604731	European	2017	-0.01487	0.01272	0.2423	-	59367	19521	39846	1	log OR	Hammerschlag-AR_Insomnia-F_EUR_2017
rs4988235	rs4988235	chr2:136608646	chr2:135851076	A	G	Treatment with simvador 10mg tablet	EFO_0007056	Neale B	UKBB	European	2017	-0.0001277	0.0001093	0.2426	-	337159	486	336673	1	risk diff	Neale-B_UKBB_EUR_2017
rs4988235	rs4988235	chr2:136608646	chr2:135851076	A	G	Mineral and other dietary supplements: selenium	EFO_0008111	Neale B	UKBB	European	2017	0.0005077	0.0004348	0.243	+	336314	7822	328492	1	risk diff	Neale-B_UKBB_EUR_2017
rs4988235	rs4988235	chr2:136608646	chr2:135851076	A	G	Heart rate	EFO_0004326	HRgene Consortium	23583979	Mixed	2013	0.0732	0.0596	0.2432	+	93158	0	93158	36	bpm	HRGene_HR_Mixed_2013
rs4988235	rs4988235	chr2:136608646	chr2:135851076	A	G	Treatment with vitamin b compound tablet	EFO_0007056	Neale B	UKBB	European	2017	-0.0002819	0.0002419	0.2438	-	337159	2394	334765	1	risk diff	Neale-B_UKBB_EUR_2017
rs4988235	rs4988235	chr2:136608646	chr2:135851076	A	G	Self-reported polio or poliomyelitis	EFO_0007450	Neale B	UKBB	European	2017	-8.896e-05	7.654e-05	0.2451	-	337159	238	336921	1	risk diff	Neale-B_UKBB_EUR_2017
rs4988235	rs4988235	chr2:136608646	chr2:135851076	A	G	Benign neoplasm of meninges	EFO_0002422	Neale B	UKBB	European	2017	8.905e-05	7.669e-05	0.2455	+	337199	239	336960	1	risk diff	Neale-B_UKBB_EUR_2017
rs4988235	rs4988235	chr2:136608646	chr2:135851076	A	G	Treatment with anadin tablet	EFO_0007056	Neale B	UKBB	European	2017	9.051e-05	7.797e-05	0.2457	+	337159	247	336912	1	risk diff	Neale-B_UKBB_EUR_2017
rs4988235	rs4988235	chr2:136608646	chr2:135851076	A	G	Self-reported kidney stone or ureter stone/bladder stone	EFO_0003845	Neale B	UKBB	European	2017	-0.0002975	0.0002563	0.2458	-	337159	2694	334465	1	risk diff	Neale-B_UKBB_EUR_2017
rs4988235	rs4988235	chr2:136608646	chr2:135851076	A	G	Procedures for purposes other than remedying health state	EFO_0002571	Neale B	UKBB	European	2017	0.0001197	0.0001033	0.2465	+	337199	434	336765	1	risk diff	Neale-B_UKBB_EUR_2017
rs4988235	rs4988235	chr2:136608646	chr2:135851076	A	G	Treatment with tegretol 100mg tablet	EFO_0007056	Neale B	UKBB	European	2017	0.0001564	0.000135	0.2465	+	337159	741	336418	1	risk diff	Neale-B_UKBB_EUR_2017
rs4988235	rs4988235	chr2:136608646	chr2:135851076	A	G	Treatment with dosulepin	EFO_0007056	Neale B	UKBB	European	2017	0.0001999	0.0001728	0.2473	+	337159	1217	335942	1	risk diff	Neale-B_UKBB_EUR_2017
rs4988235	rs4988235	chr2:136608646	chr2:135851076	A	G	Self-reported malabsorption or coeliac disease	EFO_0001060	Neale B	UKBB	European	2017	-0.0002182	0.0001887	0.2474	-	337159	1452	335707	1	risk diff	Neale-B_UKBB_EUR_2017
rs4988235	rs4988235	chr2:136608646	chr2:135851076	A	G	Self-reported encephalitis	EFO_0007545	Neale B	UKBB	European	2017	8.184e-05	7.087e-05	0.2482	+	337159	204	336955	1	risk diff	Neale-B_UKBB_EUR_2017
rs4988235	rs4988235	chr2:136608646	chr2:135851076	A	G	Acute and subacute endocarditis	EFO_0000465	Neale B	UKBB	European	2017	5.404e-05	4.681e-05	0.2483	+	337199	89	337110	1	risk diff	Neale-B_UKBB_EUR_2017
rs4988235	rs4988235	chr2:136608646	chr2:135851076	A	G	Treatment with polytar liquid	EFO_0007056	Neale B	UKBB	European	2017	5.249e-05	4.548e-05	0.2485	+	337159	84	337075	1	risk diff	Neale-B_UKBB_EUR_2017
rs4988235	rs4988235	chr2:136608646	chr2:135851076	A	G	Self-reported rectal prolapse	-	Neale B	UKBB	European	2017	6.425e-05	5.57e-05	0.2487	+	337159	126	337033	1	risk diff	Neale-B_UKBB_EUR_2017
rs4988235	rs4988235	chr2:136608646	chr2:135851076	A	G	Treatment with slozem 120mg m or r capsule	EFO_0007056	Neale B	UKBB	European	2017	6.498e-05	5.636e-05	0.2489	+	337159	129	337030	1	risk diff	Neale-B_UKBB_EUR_2017
rs4988235	rs4988235	chr2:136608646	chr2:135851076	A	G	Waist circumference in smokers	EFO_0004342	GIANT	28443625	Mixed	2017	0.0098	0.0085	0.2491	+	39937	0	39937	74	IVNT	GIANT_Waist-Smokers_Mixed_2017
rs4988235	rs4988235	chr2:136608646	chr2:135851076	A	G	Nausea and vomiting	-	Neale B	UKBB	European	2017	0.0002108	0.000183	0.2493	+	337199	1365	335834	1	risk diff	Neale-B_UKBB_EUR_2017
rs4988235	rs4988235	chr2:136608646	chr2:135851076	A	G	Treatment with hypromellose	EFO_0007056	Neale B	UKBB	European	2017	0.0001361	0.0001182	0.2493	+	337159	568	336591	1	risk diff	Neale-B_UKBB_EUR_2017
rs4988235	rs4988235	chr2:136608646	chr2:135851076	A	G	Cutaneous abscess, furuncle and carbuncle	-	Neale B	UKBB	European	2017	0.0001958	0.0001701	0.2497	+	337199	1179	336020	1	risk diff	Neale-B_UKBB_EUR_2017
rs4988235	rs4988235	chr2:136608646	chr2:135851076	A	G	Self-reported trigemminal neuralgia	EFO_1001219	Neale B	UKBB	European	2017	6.804e-05	5.913e-05	0.2498	+	337159	142	337017	1	risk diff	Neale-B_UKBB_EUR_2017
rs4988235	rs4988235	chr2:136608646	chr2:135851076	A	G	Self-reported larynx or throat cancer	EFO_0000311	Neale B	UKBB	European	2017	-9.02e-05	7.843e-05	0.2501	-	337159	250	336909	1	risk diff	Neale-B_UKBB_EUR_2017
rs4988235	rs4988235	chr2:136608646	chr2:135851076	A	G	Malignant neoplasm of bladder	EFO_0000292	Neale B	UKBB	European	2017	0.0001789	0.0001556	0.2503	+	337199	987	336212	1	risk diff	Neale-B_UKBB_EUR_2017
rs4988235	rs4988235	chr2:136608646	chr2:135851076	A	G	Treatment with diltiazem	EFO_0007056	Neale B	UKBB	European	2017	0.0001489	0.0001299	0.2514	+	337159	686	336473	1	risk diff	Neale-B_UKBB_EUR_2017
rs4988235	rs4988235	chr2:136608646	chr2:135851076	A	G	Dysplasia of cervix uteri	EFO_1000910	Neale B	UKBB	European	2017	-0.0001724	0.0001506	0.2524	-	337199	926	336273	1	risk diff	Neale-B_UKBB_EUR_2017
rs4988235	rs4988235	chr2:136608646	chr2:135851076	A	G	Treatment with otomize ear spray	EFO_0007056	Neale B	UKBB	European	2017	-7.336e-05	6.412e-05	0.2526	-	337159	167	336992	1	risk diff	Neale-B_UKBB_EUR_2017
rs4988235	rs4988235	chr2:136608646	chr2:135851076	A	G	Self-reported prolapsed disc or slipped disc	EFO_1001317	Neale B	UKBB	European	2017	-0.0004222	0.0003697	0.2535	-	337159	5644	331515	1	risk diff	Neale-B_UKBB_EUR_2017
rs4988235	rs4988235	chr2:136608646	chr2:135851076	A	G	Treatment with metformin	EFO_0007056	Neale B	UKBB	European	2017	-0.0005109	0.0004482	0.2543	-	337159	8392	328767	1	risk diff	Neale-B_UKBB_EUR_2017
rs4988235	rs4988235	chr2:136608646	chr2:135851076	A	G	Medication for pain relief, constipation, heartburn: paracetamol	EFO_0007056	Neale B	UKBB	European	2017	-0.001355	0.001189	0.2544	-	333581	72882	260699	1	risk diff	Neale-B_UKBB_EUR_2017
rs4988235	rs4988235	chr2:136608646	chr2:135851076	A	G	Self-reported hypothyroidism or myxoedema	EFO_0004705;EFO_1001055	Neale B	UKBB	European	2017	-0.0006989	0.0006133	0.2544	-	337159	16376	320783	1	risk diff	Neale-B_UKBB_EUR_2017
rs4988235	rs4988235	chr2:136608646	chr2:135851076	A	G	Qualifications: CSEs or equivalent	EFO_0004784	Neale B	UKBB	European	2017	-0.001117	0.0009815	0.2552	-	334070	44362	289708	1	risk diff	Neale-B_UKBB_EUR_2017
rs4988235	rs4988235	chr2:136608646	chr2:135851076	A	G	Treatment with anastrozole	EFO_0007056	Neale B	UKBB	European	2017	9.959e-05	8.788e-05	0.2571	+	337159	314	336845	1	risk diff	Neale-B_UKBB_EUR_2017
rs4988235	rs4988235	chr2:136608646	chr2:135851076	A	G	Alzheimers disease	EFO_0000249	IGAP	24162737	European	2013	-0.0203	0.0179	0.2575	-	54162	17008	37154	31	log OR	IGAP_Alzheimers_EUR_2013
rs4988235	rs4988235	chr2:136608646	chr2:135851076	A	G	Cause of death: chronic obstructive pulmonary disease with acute lower respiratory infection	-	Neale B	UKBB	European	2017	0.001978	0.001748	0.2577	+	7637	64	7573	1	risk diff	Neale-B_UKBB_EUR_2017
rs4988235	rs4988235	chr2:136608646	chr2:135851076	A	G	Treatment with femulen tablet	EFO_0007056	Neale B	UKBB	European	2017	9.293e-05	8.21e-05	0.2577	+	337159	274	336885	1	risk diff	Neale-B_UKBB_EUR_2017
rs4988235	rs4988235	chr2:136608646	chr2:135851076	A	G	Other and unspecified types of non-hodgkins lymphoma	EFO_0005952	Neale B	UKBB	European	2017	-0.0001308	0.0001156	0.2579	-	337199	544	336655	1	risk diff	Neale-B_UKBB_EUR_2017
rs4988235	rs4988235	chr2:136608646	chr2:135851076	A	G	Treatment with oestradiol product	EFO_0007056	Neale B	UKBB	European	2017	4.947e-05	4.383e-05	0.259	+	337159	78	337081	1	risk diff	Neale-B_UKBB_EUR_2017
rs4988235	rs4988235	chr2:136608646	chr2:135851076	A	G	Self-reported urticaria	EFO_0005531	Neale B	UKBB	European	2017	8.083e-05	7.173e-05	0.2598	+	337159	209	336950	1	risk diff	Neale-B_UKBB_EUR_2017
rs4988235	rs4988235	chr2:136608646	chr2:135851076	A	G	Height in females	EFO_0004339	GIANT	23754948	European	2013	0.0075	0.0066	0.26	+	73138	0	73138	46	Z-score	GIANT_Height-F_EUR_2013
rs4988235	rs4988235	chr2:136608646	chr2:135851076	A	G	Treatment with bisoprolol	EFO_0007056	Neale B	UKBB	European	2017	-0.0003909	0.0003473	0.2603	-	337159	4985	332174	1	risk diff	Neale-B_UKBB_EUR_2017
rs4988235	rs4988235	chr2:136608646	chr2:135851076	A	G	Previously smoked cigarettes on most or all days	EFO_0005671	Neale B	UKBB	European	2017	-0.02029	0.01802	0.2604	-	1880	1256	624	1	risk diff	Neale-B_UKBB_EUR_2017
rs4988235	rs4988235	chr2:136608646	chr2:135851076	A	G	Acute upper respiratory infections of multiple and unspecified sites	EFO_0000684	Neale B	UKBB	European	2017	-8.893e-05	7.922e-05	0.2616	-	337199	255	336944	1	risk diff	Neale-B_UKBB_EUR_2017
rs4988235	rs4988235	chr2:136608646	chr2:135851076	A	G	Treatment with antihypertensive	EFO_0007056	Neale B	UKBB	European	2017	-4.351e-05	3.876e-05	0.2616	-	337159	61	337098	1	risk diff	Neale-B_UKBB_EUR_2017
rs4988235	rs4988235	chr2:136608646	chr2:135851076	A	G	Amyotrophic lateral sclerosis	EFO_0000253	van-Rheenen W	27455348	Mixed	2017	-0.022	0.0196	0.2621	-	36052	12577	23475	41	log OR	van-Rheenen_ALS-MA_Mixed_2017
rs4988235	rs4988235	chr2:136608646	chr2:135851076	A	G	Urticaria	EFO_0005531	Neale B	UKBB	European	2017	-5.39e-05	4.811e-05	0.2626	-	337199	94	337105	1	risk diff	Neale-B_UKBB_EUR_2017
rs4988235	rs4988235	chr2:136608646	chr2:135851076	A	G	Sleep disorders	EFO_0003918	Neale B	UKBB	European	2017	0.0002489	0.0002224	0.2631	+	337199	2025	335174	1	risk diff	Neale-B_UKBB_EUR_2017
rs4988235	rs4988235	chr2:136608646	chr2:135851076	A	G	Other functional intestinal disorders	EFO_0009431	Neale B	UKBB	European	2017	0.000272	0.0002431	0.2632	+	337199	2419	334780	1	risk diff	Neale-B_UKBB_EUR_2017
rs4988235	rs4988235	chr2:136608646	chr2:135851076	A	G	Pain type experienced in last month: facial pain	EFO_0009625	Neale B	UKBB	European	2017	0.0004304	0.0003849	0.2634	+	336650	6118	330532	1	risk diff	Neale-B_UKBB_EUR_2017
rs4988235	rs4988235	chr2:136608646	chr2:135851076	A	G	Inflammatory diseases of prostate	EFO_0003830	Neale B	UKBB	European	2017	-0.000127	0.0001138	0.2646	-	337199	528	336671	1	risk diff	Neale-B_UKBB_EUR_2017
rs4988235	rs4988235	chr2:136608646	chr2:135851076	A	G	Treatment with singulair 10mg tablet	EFO_0007056	Neale B	UKBB	European	2017	-8.565e-05	7.686e-05	0.2651	-	337159	240	336919	1	risk diff	Neale-B_UKBB_EUR_2017
rs4988235	rs4988235	chr2:136608646	chr2:135851076	A	G	Treatment with merbentyl 10mg tablet	EFO_0007056	Neale B	UKBB	European	2017	5.556e-05	4.987e-05	0.2652	+	337159	101	337058	1	risk diff	Neale-B_UKBB_EUR_2017
rs4988235	rs4988235	chr2:136608646	chr2:135851076	A	G	Other diseases of spinal cord	EFO_0009488	Neale B	UKBB	European	2017	-7.121e-05	6.392e-05	0.2653	-	337199	166	337033	1	risk diff	Neale-B_UKBB_EUR_2017
rs4988235	rs4988235	chr2:136608646	chr2:135851076	A	G	Sum eosinophil basophil counts	EFO_0004586	Astle W	27863252	European	2016	-0.004145	0.003724	0.2657	-	173480	0	173480	2	IVNT	Astle-W_Blood-Cell-Traits_EUR_2016
rs4988235	rs4988235	chr2:136608646	chr2:135851076	A	G	Duration of strenuous sports	EFO_0008002	Neale B	UKBB	European	2017	0.01181	0.01066	0.2677	+	34342	0	34342	1	-	Neale-B_UKBB_EUR_2017
rs4988235	rs4988235	chr2:136608646	chr2:135851076	A	G	Current employment status: full or part-time student	EFO_0005241	Neale B	UKBB	European	2017	-0.0002775	0.0002505	0.2679	-	336252	2555	333697	1	risk diff	Neale-B_UKBB_EUR_2017
rs4988235	rs4988235	chr2:136608646	chr2:135851076	A	G	Treatment with phenobarbital	EFO_0007056	Neale B	UKBB	European	2017	5.127e-05	4.629e-05	0.268	+	337159	87	337072	1	risk diff	Neale-B_UKBB_EUR_2017
rs4988235	rs4988235	chr2:136608646	chr2:135851076	A	G	Treatment with plaquenil 200mg tablet	EFO_0007056	Neale B	UKBB	European	2017	6.746e-05	6.097e-05	0.2685	+	337159	151	337008	1	risk diff	Neale-B_UKBB_EUR_2017
rs4988235	rs4988235	chr2:136608646	chr2:135851076	A	G	Treatment with penicillin v	EFO_0007056	Neale B	UKBB	European	2017	7.095e-05	6.412e-05	0.2686	+	337159	167	336992	1	risk diff	Neale-B_UKBB_EUR_2017
rs4988235	rs4988235	chr2:136608646	chr2:135851076	A	G	Hair or balding pattern: pattern 4	EFO_0007822	Neale B	UKBB	European	2017	0.001819	0.001645	0.2687	+	154988	28389	126599	1	risk diff	Neale-B_UKBB_EUR_2017
rs4988235	rs4988235	chr2:136608646	chr2:135851076	A	G	Treatment with antihistamine 60mg tablet	EFO_0007056	Neale B	UKBB	European	2017	8.518e-05	7.702e-05	0.2687	+	337159	241	336918	1	risk diff	Neale-B_UKBB_EUR_2017
rs4988235	rs4988235	chr2:136608646	chr2:135851076	A	G	Treatment with food supplement or plant/herbal extract	EFO_0007056	Neale B	UKBB	European	2017	-0.0001919	0.0001735	0.2688	-	337159	1228	335931	1	risk diff	Neale-B_UKBB_EUR_2017
rs4988235	rs4988235	chr2:136608646	chr2:135851076	A	G	Haemorrhage from respiratory passages	EFO_0003895	Neale B	UKBB	European	2017	0.0002312	0.0002092	0.2693	+	337199	1788	335411	1	risk diff	Neale-B_UKBB_EUR_2017
rs4988235	rs4988235	chr2:136608646	chr2:135851076	A	G	Self-reported hiatus hernia	-	Neale B	UKBB	European	2017	0.00048	0.0004349	0.2697	+	337159	7865	329294	1	risk diff	Neale-B_UKBB_EUR_2017
rs4988235	rs4988235	chr2:136608646	chr2:135851076	A	G	Treatment with simvastatin	EFO_0007056	Neale B	UKBB	European	2017	-0.001005	0.0009107	0.2698	-	337159	38492	298667	1	risk diff	Neale-B_UKBB_EUR_2017
rs4988235	rs4988235	chr2:136608646	chr2:135851076	A	G	Chronic kidney disease	EFO_0003884	CKDGen	26831199	European	2016	-0.02	0.018	0.27	-	117165	12385	104780	43	log OR	CKDGen_CKD_EUR_2016
rs4988235	rs4988235	chr2:136608646	chr2:135851076	A	G	Unspecified renal failure	EFO_1002048	Neale B	UKBB	European	2017	-6.144e-05	5.569e-05	0.27	-	337199	126	337073	1	risk diff	Neale-B_UKBB_EUR_2017
rs4988235	rs4988235	chr2:136608646	chr2:135851076	A	G	Self-reported muscle or soft tissue problem	-	Neale B	UKBB	European	2017	-0.0002818	0.0002555	0.2701	-	337159	2672	334487	1	risk diff	Neale-B_UKBB_EUR_2017
rs4988235	rs4988235	chr2:136608646	chr2:135851076	A	G	Stomach or abdominal pain for 3+ months	EFO_0003843	Neale B	UKBB	European	2017	0.005517	0.005014	0.2712	+	27584	15337	12247	1	risk diff	Neale-B_UKBB_EUR_2017
rs4988235	rs4988235	chr2:136608646	chr2:135851076	A	G	Stomatitis and related lesions	-	Neale B	UKBB	European	2017	7.054e-05	6.411e-05	0.2712	+	337199	167	337032	1	risk diff	Neale-B_UKBB_EUR_2017
rs4988235	rs4988235	chr2:136608646	chr2:135851076	A	G	Acute tubulo-interstitial nephritis	EFO_1002050	Neale B	UKBB	European	2017	-5.119e-05	4.655e-05	0.2714	-	337199	88	337111	1	risk diff	Neale-B_UKBB_EUR_2017
rs4988235	rs4988235	chr2:136608646	chr2:135851076	A	G	Treatment with sinemet-62.5 tablet	EFO_0007056	Neale B	UKBB	European	2017	5.592e-05	5.085e-05	0.2714	+	337159	105	337054	1	risk diff	Neale-B_UKBB_EUR_2017
rs4988235	rs4988235	chr2:136608646	chr2:135851076	A	G	Fracture of femur	EFO_0008553	Neale B	UKBB	European	2017	-0.0001701	0.0001547	0.2715	-	337199	975	336224	1	risk diff	Neale-B_UKBB_EUR_2017
rs4988235	rs4988235	chr2:136608646	chr2:135851076	A	G	Treatment with blood pressure medication	EFO_0007056	Neale B	UKBB	European	2017	0.001644	0.001496	0.2717	+	180203	31488	148715	1	risk diff	Neale-B_UKBB_EUR_2017
rs4988235	rs4988235	chr2:136608646	chr2:135851076	A	G	Treatment with oilatum emollient bath additive	EFO_0007056	Neale B	UKBB	European	2017	4.626e-05	4.211e-05	0.2719	+	337159	72	337087	1	risk diff	Neale-B_UKBB_EUR_2017
rs4988235	rs4988235	chr2:136608646	chr2:135851076	A	G	Treatment with diclofenac	EFO_0007056	Neale B	UKBB	European	2017	0.000455	0.0004142	0.272	+	337159	7116	330043	1	risk diff	Neale-B_UKBB_EUR_2017
rs4988235	rs4988235	chr2:136608646	chr2:135851076	A	G	Treatment with trandolapril	EFO_0007056	Neale B	UKBB	European	2017	7.541e-05	6.875e-05	0.2727	+	337159	192	336967	1	risk diff	Neale-B_UKBB_EUR_2017
rs4988235	rs4988235	chr2:136608646	chr2:135851076	A	G	Other skin changes	-	Neale B	UKBB	European	2017	-5.303e-05	4.836e-05	0.2728	-	337199	95	337104	1	risk diff	Neale-B_UKBB_EUR_2017
rs4988235	rs4988235	chr2:136608646	chr2:135851076	A	G	Unspecified lump in breast	EFO_1000848	Neale B	UKBB	European	2017	0.0001714	0.0001563	0.2728	+	337199	997	336202	1	risk diff	Neale-B_UKBB_EUR_2017
rs4988235	rs4988235	chr2:136608646	chr2:135851076	A	G	Linoleic acid 18:2n6	EFO_0005110	CHARGE	24823311	European	2014	-0.0573	0.0523	0.2736	-	8631	0	8631	5	%	CHARGE_Linoleic-acid_EUR_2014
rs4988235	rs4988235	chr2:136608646	chr2:135851076	A	G	Ambidextrous	EFO_0003889	Neale B	UKBB	European	2017	0.0003996	0.0003655	0.2742	+	337130	5517	331613	1	risk diff	Neale-B_UKBB_EUR_2017
rs4988235	rs4988235	chr2:136608646	chr2:135851076	A	G	Fibrosis and cirrhosis of liver	EFO_0001422	Neale B	UKBB	European	2017	6.989e-05	6.392e-05	0.2743	+	337199	166	337033	1	risk diff	Neale-B_UKBB_EUR_2017
rs4988235	rs4988235	chr2:136608646	chr2:135851076	A	G	Self-reported disc problem	-	Neale B	UKBB	European	2017	-9.145e-05	8.39e-05	0.2757	-	337159	286	336873	1	risk diff	Neale-B_UKBB_EUR_2017
rs4988235	rs4988235	chr2:136608646	chr2:135851076	A	G	Dorsalgia	-	Neale B	UKBB	European	2017	0.0004032	0.0003702	0.276	+	337199	5660	331539	1	risk diff	Neale-B_UKBB_EUR_2017
rs4988235	rs4988235	chr2:136608646	chr2:135851076	A	G	Treatment with dicloflex 25mg e or c tablet	EFO_0007056	Neale B	UKBB	European	2017	0.0001074	9.871e-05	0.2767	+	337159	396	336763	1	risk diff	Neale-B_UKBB_EUR_2017
rs4988235	rs4988235	chr2:136608646	chr2:135851076	A	G	Total cholesterol	EFO_0004574	Prins B	28887542	European	2017	-0.02	0.02	0.2771	-	9961	0	9961	1	IVNT	Prins-B_Total-Cholesterol_EUR_2017
rs4988235	rs4988235	chr2:136608646	chr2:135851076	A	G	Benign neoplasm of major salivary glands	EFO_0003826	Neale B	UKBB	European	2017	8.413e-05	7.749e-05	0.2776	+	337199	244	336955	1	risk diff	Neale-B_UKBB_EUR_2017
rs4988235	rs4988235	chr2:136608646	chr2:135851076	A	G	Perforation of tympanic membrane	EFO_0009472	Neale B	UKBB	European	2017	0.0001184	0.0001091	0.2778	+	337199	484	336715	1	risk diff	Neale-B_UKBB_EUR_2017
rs4988235	rs4988235	chr2:136608646	chr2:135851076	A	G	Senility	-	Neale B	UKBB	European	2017	4.563e-05	4.21e-05	0.2785	+	337199	72	337127	1	risk diff	Neale-B_UKBB_EUR_2017
rs4988235	rs4988235	chr2:136608646	chr2:135851076	A	G	Epilepsy	EFO_0000474	Neale B	UKBB	European	2017	0.0001308	0.0001208	0.279	+	337199	594	336605	1	risk diff	Neale-B_UKBB_EUR_2017
rs4988235	rs4988235	chr2:136608646	chr2:135851076	A	G	Other inflammation of eyelid	EFO_0009536	Neale B	UKBB	European	2017	-5.658e-05	5.228e-05	0.2791	-	337199	111	337088	1	risk diff	Neale-B_UKBB_EUR_2017
rs4988235	rs4988235	chr2:136608646	chr2:135851076	A	G	Treatment with alfuzosin	EFO_0007056	Neale B	UKBB	European	2017	0.0001466	0.0001356	0.2797	+	337159	750	336409	1	risk diff	Neale-B_UKBB_EUR_2017
rs4988235	rs4988235	chr2:136608646	chr2:135851076	A	G	Supervision of normal pregnancy	EFO_0002950	Neale B	UKBB	European	2017	0.0001349	0.0001248	0.2798	+	337199	635	336564	1	risk diff	Neale-B_UKBB_EUR_2017
rs4988235	rs4988235	chr2:136608646	chr2:135851076	A	G	Treatment with diclofenac sodium+misoprostol	EFO_0007056	Neale B	UKBB	European	2017	8.165e-05	7.557e-05	0.2799	+	337159	232	336927	1	risk diff	Neale-B_UKBB_EUR_2017
rs4988235	rs4988235	chr2:136608646	chr2:135851076	A	G	Treatment with insulin product	EFO_0007056	Neale B	UKBB	European	2017	-0.0003073	0.0002844	0.2799	-	337159	3319	333840	1	risk diff	Neale-B_UKBB_EUR_2017
rs4988235	rs4988235	chr2:136608646	chr2:135851076	A	G	Smoking status: previous	EFO_0006527	Neale B	UKBB	European	2017	0.001485	0.001375	0.2801	+	336024	118419	217605	1	risk diff	Neale-B_UKBB_EUR_2017
rs4988235	rs4988235	chr2:136608646	chr2:135851076	A	G	Treatment with nasacort 55micrograms aqueous nasal spray	EFO_0007056	Neale B	UKBB	European	2017	6.79e-05	6.296e-05	0.2808	+	337159	161	336998	1	risk diff	Neale-B_UKBB_EUR_2017
rs4988235	rs4988235	chr2:136608646	chr2:135851076	A	G	Treatment with eprosartan	EFO_0007056	Neale B	UKBB	European	2017	7.693e-05	7.139e-05	0.2812	+	337159	207	336952	1	risk diff	Neale-B_UKBB_EUR_2017
rs4988235	rs4988235	chr2:136608646	chr2:135851076	A	G	Waist hip ratio in smokers	EFO_0004343	GIANT	28443625	Mixed	2017	-0.0041	0.0038	0.2822	-	40537	0	40537	73	IVNT	GIANT_WHR-Smokers_Mixed_2017
rs4988235	rs4988235	chr2:136608646	chr2:135851076	A	G	Treatment with salbuvent 100micrograms inhaler	EFO_0007056	Neale B	UKBB	European	2017	-4.712e-05	4.383e-05	0.2823	-	337159	78	337081	1	risk diff	Neale-B_UKBB_EUR_2017
rs4988235	rs4988235	chr2:136608646	chr2:135851076	A	G	Other maternal diseases classifiable elsewhere but complicating pregnancy, childbirth and the puerperium	EFO_0009682	Neale B	UKBB	European	2017	-0.0001165	0.0001086	0.2833	-	337199	480	336719	1	risk diff	Neale-B_UKBB_EUR_2017
rs4988235	rs4988235	chr2:136608646	chr2:135851076	A	G	Number of children ever born female	EFO_0007862	Barban N	27798627	European	2016	#N/A	#N/A	0.2836	+	234142	0	234142	53	children	Barban-N_NEB-F_EUR_2016
rs4988235	rs4988235	chr2:136608646	chr2:135851076	A	G	Other bursopathies	-	Neale B	UKBB	European	2017	-8.828e-05	8.241e-05	0.2841	-	337199	276	336923	1	risk diff	Neale-B_UKBB_EUR_2017
rs4988235	rs4988235	chr2:136608646	chr2:135851076	A	G	Home area population density: England or Wales - village, sparse	-	Neale B	UKBB	European	2017	-2.144e-05	2.004e-05	0.2847	-	333997	16	333981	1	risk diff	Neale-B_UKBB_EUR_2017
rs4988235	rs4988235	chr2:136608646	chr2:135851076	A	G	Cause of death: parkinsons disease	EFO_0002508	Neale B	UKBB	European	2017	0.001075	0.001005	0.2848	+	7637	21	7616	1	risk diff	Neale-B_UKBB_EUR_2017
rs4988235	rs4988235	chr2:136608646	chr2:135851076	A	G	Hodgkins disease	EFO_0000183	Neale B	UKBB	European	2017	-5.412e-05	5.06e-05	0.2848	-	337199	104	337095	1	risk diff	Neale-B_UKBB_EUR_2017
rs4988235	rs4988235	chr2:136608646	chr2:135851076	A	G	Self-reported bells palsy or facial nerve palsy	EFO_0007167	Neale B	UKBB	European	2017	-9.476e-05	8.861e-05	0.2848	-	337159	319	336840	1	risk diff	Neale-B_UKBB_EUR_2017
rs4988235	rs4988235	chr2:136608646	chr2:135851076	A	G	Impedance of arm right	-	Neale B	UKBB	European	2017	-0.002157	0.002019	0.2854	-	331279	0	331279	1	IVNT	Neale-B_UKBB_EUR_2017
rs4988235	rs4988235	chr2:136608646	chr2:135851076	A	G	Treatment with calcium carbonate+cholecalciferol 1.25g or 5micrograms tablet	EFO_0007056	Neale B	UKBB	European	2017	6.087e-05	5.701e-05	0.2856	+	337159	132	337027	1	risk diff	Neale-B_UKBB_EUR_2017
rs4988235	rs4988235	chr2:136608646	chr2:135851076	A	G	Self-reported ovarian cancer	EFO_0001075	Neale B	UKBB	European	2017	0.0001273	0.0001192	0.2857	+	337159	579	336580	1	risk diff	Neale-B_UKBB_EUR_2017
rs4988235	rs4988235	chr2:136608646	chr2:135851076	A	G	Treatment with ginseng product	EFO_0007056	Neale B	UKBB	European	2017	0.0001193	0.0001118	0.2859	+	337159	508	336651	1	risk diff	Neale-B_UKBB_EUR_2017
rs4988235	rs4988235	chr2:136608646	chr2:135851076	A	G	Frequency of tenseness or restlessness in last 2 weeks	-	Neale B	UKBB	European	2017	0.001895	0.001777	0.2864	+	325169	0	325169	1	-	Neale-B_UKBB_EUR_2017
rs4988235	rs4988235	chr2:136608646	chr2:135851076	A	G	Malignant neoplasm of anus and anal canal	EFO_0003835	Neale B	UKBB	European	2017	4.932e-05	4.628e-05	0.2866	+	337199	87	337112	1	risk diff	Neale-B_UKBB_EUR_2017
rs4988235	rs4988235	chr2:136608646	chr2:135851076	A	G	Self-reported pneumothorax	EFO_0009686	Neale B	UKBB	European	2017	6.361e-05	5.975e-05	0.287	+	337159	145	337014	1	risk diff	Neale-B_UKBB_EUR_2017
rs4988235	rs4988235	chr2:136608646	chr2:135851076	A	G	Malignant neoplasm of kidney, except renal pelvis	EFO_0003865	Neale B	UKBB	European	2017	0.0001057	9.943e-05	0.2878	+	337199	402	336797	1	risk diff	Neale-B_UKBB_EUR_2017
rs4988235	rs4988235	chr2:136608646	chr2:135851076	A	G	Candidiasis	EFO_0007406	Neale B	UKBB	European	2017	6.518e-05	6.137e-05	0.2882	+	337199	153	337046	1	risk diff	Neale-B_UKBB_EUR_2017
rs4988235	rs4988235	chr2:136608646	chr2:135851076	A	G	Impedance of leg left	-	Neale B	UKBB	European	2017	-0.002776	0.002618	0.2891	-	331296	0	331296	1	IVNT	Neale-B_UKBB_EUR_2017
rs4988235	rs4988235	chr2:136608646	chr2:135851076	A	G	Treatment with nabumetone	EFO_0007056	Neale B	UKBB	European	2017	6.757e-05	6.374e-05	0.2891	+	337159	165	336994	1	risk diff	Neale-B_UKBB_EUR_2017
rs4988235	rs4988235	chr2:136608646	chr2:135851076	A	G	Why reduced smoking: health precaution	EFO_0005671	Neale B	UKBB	European	2017	0.00878	0.008291	0.2896	+	10503	4990	5513	1	risk diff	Neale-B_UKBB_EUR_2017
rs4988235	rs4988235	chr2:136608646	chr2:135851076	A	G	Illness, injury, bereavement, stress in last 2 years: marital separation or divorce	-	Neale B	UKBB	European	2017	0.0005198	0.0004911	0.2899	+	335219	9980	325239	1	risk diff	Neale-B_UKBB_EUR_2017
rs4988235	rs4988235	chr2:136608646	chr2:135851076	A	G	Other disorders of prostate	EFO_0009602	Neale B	UKBB	European	2017	-0.000107	0.0001011	0.29	-	337199	416	336783	1	risk diff	Neale-B_UKBB_EUR_2017
rs4988235	rs4988235	chr2:136608646	chr2:135851076	A	G	Alcoholic liver disease	EFO_1000802	Neale B	UKBB	European	2017	-7.921e-05	7.489e-05	0.2902	-	337199	228	336971	1	risk diff	Neale-B_UKBB_EUR_2017
rs4988235	rs4988235	chr2:136608646	chr2:135851076	A	G	Birth weight	EFO_0004344	Neale B	UKBB	European	2017	-0.003952	0.003738	0.2904	-	193063	0	193063	1	IVNT	Neale-B_UKBB_EUR_2017
rs4988235	rs4988235	chr2:136608646	chr2:135851076	A	G	Treatment with priadel 200mg m or r tablet	EFO_0007056	Neale B	UKBB	European	2017	7.754e-05	7.343e-05	0.291	+	337159	219	336940	1	risk diff	Neale-B_UKBB_EUR_2017
rs4988235	rs4988235	chr2:136608646	chr2:135851076	A	G	Cellulitis	EFO_0003035	Neale B	UKBB	European	2017	0.0002741	0.0002603	0.2924	+	337199	2777	334422	1	risk diff	Neale-B_UKBB_EUR_2017
rs4988235	rs4988235	chr2:136608646	chr2:135851076	A	G	Self-reported spinal injury	EFO_0000546	Neale B	UKBB	European	2017	0.0001195	0.0001136	0.2928	+	337159	525	336634	1	risk diff	Neale-B_UKBB_EUR_2017
rs4988235	rs4988235	chr2:136608646	chr2:135851076	A	G	Cause of death: alcoholic hepatitis	-	Neale B	UKBB	European	2017	-0.0006104	0.0005806	0.2932	-	7637	7	7630	1	risk diff	Neale-B_UKBB_EUR_2017
rs4988235	rs4988235	chr2:136608646	chr2:135851076	A	G	Unspecified renal colic	EFO_1001412	Neale B	UKBB	European	2017	-0.0001757	0.0001671	0.2932	-	337199	1139	336060	1	risk diff	Neale-B_UKBB_EUR_2017
rs4988235	rs4988235	chr2:136608646	chr2:135851076	A	G	Paraplegia and tetraplegia	-	Neale B	UKBB	European	2017	-4.138e-05	3.939e-05	0.2934	-	337199	63	337136	1	risk diff	Neale-B_UKBB_EUR_2017
rs4988235	rs4988235	chr2:136608646	chr2:135851076	A	G	Treatment with tetracycline	EFO_0007056	Neale B	UKBB	European	2017	5.014e-05	4.786e-05	0.2948	+	337159	93	337066	1	risk diff	Neale-B_UKBB_EUR_2017
rs4988235	rs4988235	chr2:136608646	chr2:135851076	A	G	Cardiomyopathy	EFO_0000407	Neale B	UKBB	European	2017	8.761e-05	8.373e-05	0.2955	+	337199	285	336914	1	risk diff	Neale-B_UKBB_EUR_2017
rs4988235	rs4988235	chr2:136608646	chr2:135851076	A	G	Neoplasm of uncertain or unknown behaviour of other and unspecified sites	EFO_0007176	Neale B	UKBB	European	2017	0.0001057	0.000101	0.2955	+	337199	415	336784	1	risk diff	Neale-B_UKBB_EUR_2017
rs4988235	rs4988235	chr2:136608646	chr2:135851076	A	G	log CIR	-	MAGIC	24699409	European	2014	-0.022	0.021	0.2957	-	5318	0	5318	7	Z-score	MAGIC_CIR_EUR_2014
rs4988235	rs4988235	chr2:136608646	chr2:135851076	A	G	Number of self-reported non-cancer illnesses	EFO_0009801	Neale B	UKBB	European	2017	-0.00248	0.002372	0.2958	-	337159	0	337159	1	-	Neale-B_UKBB_EUR_2017
rs4988235	rs4988235	chr2:136608646	chr2:135851076	A	G	Eosinophil count	EFO_0004586	Astle W	27863252	European	2016	-0.003887	0.00372	0.2961	-	173480	0	173480	2	IVNT	Astle-W_Blood-Cell-Traits_EUR_2016
rs4988235	rs4988235	chr2:136608646	chr2:135851076	A	G	Treatment with ciprofloxacin	EFO_0007056	Neale B	UKBB	European	2017	5.863e-05	5.614e-05	0.2963	+	337159	128	337031	1	risk diff	Neale-B_UKBB_EUR_2017
rs4988235	rs4988235	chr2:136608646	chr2:135851076	A	G	Treatment with mycophenolate	EFO_0007056	Neale B	UKBB	European	2017	-6.213e-05	5.955e-05	0.2967	-	337159	144	337015	1	risk diff	Neale-B_UKBB_EUR_2017
rs4988235	rs4988235	chr2:136608646	chr2:135851076	A	G	Treatment with estradot 25micrograms patch	EFO_0007056	Neale B	UKBB	European	2017	4.038e-05	3.876e-05	0.2975	+	337159	61	337098	1	risk diff	Neale-B_UKBB_EUR_2017
rs4988235	rs4988235	chr2:136608646	chr2:135851076	A	G	Self-reported tonsiltis	-	Neale B	UKBB	European	2017	-0.0002515	0.0002417	0.298	-	337159	2389	334770	1	risk diff	Neale-B_UKBB_EUR_2017
rs4988235	rs4988235	chr2:136608646	chr2:135851076	A	G	Aortic valve calcification	EFO_0005239	CHARGE	23388002	Mixed	2013	#N/A	#N/A	0.2981	#N/A	6942	2245	4697	3	log OR	CHARGE_AVC_Mixed_2013
rs4988235	rs4988235	chr2:136608646	chr2:135851076	A	G	Self-reported deliberate self-harm or suicide attempt	EFO_0004321	Neale B	UKBB	European	2017	-6.608e-05	6.354e-05	0.2984	-	337159	164	336995	1	risk diff	Neale-B_UKBB_EUR_2017
rs4988235	rs4988235	chr2:136608646	chr2:135851076	A	G	Treatment with cerazette 75micrograms tablet	EFO_0007056	Neale B	UKBB	European	2017	-0.0001497	0.0001441	0.2988	-	337159	847	336312	1	risk diff	Neale-B_UKBB_EUR_2017
rs4988235	rs4988235	chr2:136608646	chr2:135851076	A	G	Number of full sisters	-	Neale B	UKBB	European	2017	0.002316	0.00223	0.299	+	332255	0	332255	1	-	Neale-B_UKBB_EUR_2017
rs4988235	rs4988235	chr2:136608646	chr2:135851076	A	G	Illnesses of siblings: chronic bronchitis or emphysema	EFO_0006505;EFO_0000464	Neale B	UKBB	European	2017	0.0005441	0.0005241	0.2992	+	260407	7296	253111	1	risk diff	Neale-B_UKBB_EUR_2017
rs4988235	rs4988235	chr2:136608646	chr2:135851076	A	G	Rash and other nonspecific skin eruption	EFO_0000701	Neale B	UKBB	European	2017	7.707e-05	7.425e-05	0.2993	+	337199	224	336975	1	risk diff	Neale-B_UKBB_EUR_2017
rs4988235	rs4988235	chr2:136608646	chr2:135851076	A	G	Treatment with gamolenic acid	EFO_0007056	Neale B	UKBB	European	2017	5.095e-05	4.912e-05	0.2997	+	337159	98	337061	1	risk diff	Neale-B_UKBB_EUR_2017
rs4988235	rs4988235	chr2:136608646	chr2:135851076	A	G	Waist hip ratio in females	EFO_0004343	GIANT	23754948	European	2013	0.0082	0.0079	0.3	+	42734	0	42734	46	IVNT	GIANT_WHR-F_EUR_2013
rs4988235	rs4988235	chr2:136608646	chr2:135851076	A	G	Self-reported non-infective hepatitis	-	Neale B	UKBB	European	2017	-9.564e-05	9.227e-05	0.3	-	337159	346	336813	1	risk diff	Neale-B_UKBB_EUR_2017
rs4988235	rs4988235	chr2:136608646	chr2:135851076	A	G	Atrioventricular and left bundle-branch block	EFO_0004138	Neale B	UKBB	European	2017	9.567e-05	9.239e-05	0.3005	+	337199	347	336852	1	risk diff	Neale-B_UKBB_EUR_2017
rs4988235	rs4988235	chr2:136608646	chr2:135851076	A	G	Self-reported hodgkins lymphoma or hodgkins disease	EFO_0000183	Neale B	UKBB	European	2017	9.324e-05	9.025e-05	0.3016	+	337159	331	336828	1	risk diff	Neale-B_UKBB_EUR_2017
rs4988235	rs4988235	chr2:136608646	chr2:135851076	A	G	Self-reported throat or larynx disorder	EFO_0009479	Neale B	UKBB	European	2017	8.891e-05	8.621e-05	0.3024	+	337159	302	336857	1	risk diff	Neale-B_UKBB_EUR_2017
rs4988235	rs4988235	chr2:136608646	chr2:135851076	A	G	Treatment with selegiline	EFO_0007056	Neale B	UKBB	European	2017	4.123e-05	4.001e-05	0.3028	+	337159	65	337094	1	risk diff	Neale-B_UKBB_EUR_2017
rs4988235	rs4988235	chr2:136608646	chr2:135851076	A	G	Self-reported other renal or kidney problem	-	Neale B	UKBB	European	2017	0.0001904	0.000185	0.3033	+	337159	1395	335764	1	risk diff	Neale-B_UKBB_EUR_2017
rs4988235	rs4988235	chr2:136608646	chr2:135851076	A	G	Self-reported fracture patella or knee	EFO_0009617	Neale B	UKBB	European	2017	7.453e-05	7.258e-05	0.3045	+	337159	214	336945	1	risk diff	Neale-B_UKBB_EUR_2017
rs4988235	rs4988235	chr2:136608646	chr2:135851076	A	G	Diastolic blood pressure	EFO_0006336	ICBP	21909115	European	2011	#N/A	#N/A	0.305	#N/A	69395	0	69395	29	mmHg	ICBP_DBP_EUR_2011
rs4988235	rs4988235	chr2:136608646	chr2:135851076	A	G	Friendships satisfaction	-	Neale B	UKBB	European	2017	0.003767	0.003672	0.305	+	110118	0	110118	1	IVNT	Neale-B_UKBB_EUR_2017
rs4988235	rs4988235	chr2:136608646	chr2:135851076	A	G	Carcinoma in situ of other and unspecified genital organs	EFO_0003863	Neale B	UKBB	European	2017	-7.333e-05	7.155e-05	0.3054	-	337199	208	336991	1	risk diff	Neale-B_UKBB_EUR_2017
rs4988235	rs4988235	chr2:136608646	chr2:135851076	A	G	EPA 20:5n3	EFO_0005110	CHARGE	21829377	European	2011	-0.0066	0.0065	0.3057	-	8866	0	8866	5	%	CHARGE_EPA_EUR_2011
rs4988235	rs4988235	chr2:136608646	chr2:135851076	A	G	Cause of death: appendix	-	Neale B	UKBB	European	2017	-0.0005019	0.0004906	0.3064	-	7637	5	7632	1	risk diff	Neale-B_UKBB_EUR_2017
rs4988235	rs4988235	chr2:136608646	chr2:135851076	A	G	Benign neoplasm of middle ear and respiratory system	EFO_0003853	Neale B	UKBB	European	2017	-6.255e-05	6.117e-05	0.3065	-	337199	152	337047	1	risk diff	Neale-B_UKBB_EUR_2017
rs4988235	rs4988235	chr2:136608646	chr2:135851076	A	G	Treatment with epilim 100mg crushable tablet	EFO_0007056	Neale B	UKBB	European	2017	-0.0001211	0.0001184	0.3065	-	337159	570	336589	1	risk diff	Neale-B_UKBB_EUR_2017
rs4988235	rs4988235	chr2:136608646	chr2:135851076	A	G	Self-reported diabetes	EFO_0000400	Neale B	UKBB	European	2017	-0.0005708	0.0005583	0.3066	-	337159	13243	323916	1	risk diff	Neale-B_UKBB_EUR_2017
rs4988235	rs4988235	chr2:136608646	chr2:135851076	A	G	Other abnormal immunological findings in serum	EFO_0000540	Neale B	UKBB	European	2017	-5.071e-05	4.961e-05	0.3067	-	337199	100	337099	1	risk diff	Neale-B_UKBB_EUR_2017
rs4988235	rs4988235	chr2:136608646	chr2:135851076	A	G	Complications of cardiac and vascular prosthetic devices, implants and grafts	EFO_0009519	Neale B	UKBB	European	2017	0.0001303	0.0001275	0.3069	+	337199	662	336537	1	risk diff	Neale-B_UKBB_EUR_2017
rs4988235	rs4988235	chr2:136608646	chr2:135851076	A	G	Hydrocele and spermatocele	EFO_1001189	Neale B	UKBB	European	2017	0.0001224	0.0001198	0.3071	+	337199	585	336614	1	risk diff	Neale-B_UKBB_EUR_2017
rs4988235	rs4988235	chr2:136608646	chr2:135851076	A	G	Fractured bone site: wrist	EFO_0009515	Neale B	UKBB	European	2017	0.0004105	0.0004025	0.3079	+	335546	6663	328883	1	risk diff	Neale-B_UKBB_EUR_2017
rs4988235	rs4988235	chr2:136608646	chr2:135851076	A	G	Medication for pain relief, constipation, heartburn: none of the above	EFO_0007056	Neale B	UKBB	European	2017	0.001465	0.001438	0.3081	+	333581	184936	148645	1	risk diff	Neale-B_UKBB_EUR_2017
rs4988235	rs4988235	chr2:136608646	chr2:135851076	A	G	Treatment with meloxicam	EFO_0007056	Neale B	UKBB	European	2017	0.0001563	0.0001535	0.3085	+	337159	959	336200	1	risk diff	Neale-B_UKBB_EUR_2017
rs4988235	rs4988235	chr2:136608646	chr2:135851076	A	G	Other diseases of gallbladder	EFO_0003832	Neale B	UKBB	European	2017	-6.924e-05	6.802e-05	0.3087	-	337199	188	337011	1	risk diff	Neale-B_UKBB_EUR_2017
rs4988235	rs4988235	chr2:136608646	chr2:135851076	A	G	Self-reported benign breast lump	EFO_0002751	Neale B	UKBB	European	2017	0.0001554	0.0001527	0.3087	+	337159	951	336208	1	risk diff	Neale-B_UKBB_EUR_2017
rs4988235	rs4988235	chr2:136608646	chr2:135851076	A	G	Trans-18:1	EFO_0007891;EFO_0006826;EFO_0006821;EFO_0006824;EFO_0006822;EFO_0006825;EFO_0006823;EFO_0005110	CHARGE	25646338	European	2015	0.011	0.0108	0.3092	+	8013	0	8013	7	%	CHARGE_Trans-181_EUR_2015
rs4988235	rs4988235	chr2:136608646	chr2:135851076	A	G	Red blood cell count	EFO_0004586	Astle W	27863252	European	2016	0.003765	0.00371	0.3102	+	173480	0	173480	2	IVNT	Astle-W_Blood-Cell-Traits_EUR_2016
rs4988235	rs4988235	chr2:136608646	chr2:135851076	A	G	Age first birth male	EFO_0007862	Barban N	27798627	European	2016	#N/A	#N/A	0.3102	-	44655	0	44655	25	years	Barban-N_AFB-M_EUR_2016
rs4988235	rs4988235	chr2:136608646	chr2:135851076	A	G	Treatment with dermovate cream	EFO_0007056	Neale B	UKBB	European	2017	-0.0001141	0.0001124	0.3102	-	337159	514	336645	1	risk diff	Neale-B_UKBB_EUR_2017
rs4988235	rs4988235	chr2:136608646	chr2:135851076	A	G	Treatment with vitamin b6 preparation	EFO_0007056	Neale B	UKBB	European	2017	-9.939e-05	9.793e-05	0.3102	-	337159	390	336769	1	risk diff	Neale-B_UKBB_EUR_2017
rs4988235	rs4988235	chr2:136608646	chr2:135851076	A	G	Treatment with beclomethasone dipropionate+salbutamol	EFO_0007056	Neale B	UKBB	European	2017	-4.476e-05	4.411e-05	0.3103	-	337159	79	337080	1	risk diff	Neale-B_UKBB_EUR_2017
rs4988235	rs4988235	chr2:136608646	chr2:135851076	A	G	Self-reported bone disorder	-	Neale B	UKBB	European	2017	0.0001386	0.0001368	0.3109	+	337159	762	336397	1	risk diff	Neale-B_UKBB_EUR_2017
rs4988235	rs4988235	chr2:136608646	chr2:135851076	A	G	Financial situation satisfaction	-	Neale B	UKBB	European	2017	-0.00475	0.004691	0.3113	-	110814	0	110814	1	-	Neale-B_UKBB_EUR_2017
rs4988235	rs4988235	chr2:136608646	chr2:135851076	A	G	Treatment with prozac 20mg capsule	EFO_0007056	Neale B	UKBB	European	2017	0.0001043	0.0001031	0.3114	+	337159	432	336727	1	risk diff	Neale-B_UKBB_EUR_2017
rs4988235	rs4988235	chr2:136608646	chr2:135851076	A	G	HbA1C	EFO_0004541;EFO_0001360	MAGIC	20858683	European	2010	0.0037	0.0037	0.3119	+	46368	0	46368	23	%	MAGIC_HbA1C_EUR_2010
rs4988235	rs4988235	chr2:136608646	chr2:135851076	A	G	Gonarthrosis	EFO_0004616	Neale B	UKBB	European	2017	-0.0004024	0.0003979	0.312	-	337199	6560	330639	1	risk diff	Neale-B_UKBB_EUR_2017
rs4988235	rs4988235	chr2:136608646	chr2:135851076	A	G	Treatment with triamcinolone	EFO_0007056	Neale B	UKBB	European	2017	-5.733e-05	5.68e-05	0.3128	-	337159	131	337028	1	risk diff	Neale-B_UKBB_EUR_2017
rs4988235	rs4988235	chr2:136608646	chr2:135851076	A	G	Self-reported fracture forearm or wrist	EFO_0009515	Neale B	UKBB	European	2017	0.0001334	0.0001323	0.3131	+	337159	712	336447	1	risk diff	Neale-B_UKBB_EUR_2017
rs4988235	rs4988235	chr2:136608646	chr2:135851076	A	G	Treatment with betnovate cream	EFO_0007056	Neale B	UKBB	European	2017	0.0001705	0.0001691	0.3132	+	337159	1165	335994	1	risk diff	Neale-B_UKBB_EUR_2017
rs4988235	rs4988235	chr2:136608646	chr2:135851076	A	G	Self-reported malignant lymph node, unspecified	EFO_0004906	Neale B	UKBB	European	2017	4.783e-05	4.76e-05	0.3149	+	337159	92	337067	1	risk diff	Neale-B_UKBB_EUR_2017
rs4988235	rs4988235	chr2:136608646	chr2:135851076	A	G	Diseases of vocal cords and larynx	EFO_0009673	Neale B	UKBB	European	2017	0.0001406	0.0001399	0.3151	+	337199	797	336402	1	risk diff	Neale-B_UKBB_EUR_2017
rs4988235	rs4988235	chr2:136608646	chr2:135851076	A	G	Treatment with forceval capsule	EFO_0007056	Neale B	UKBB	European	2017	4.7e-05	4.682e-05	0.3155	+	337159	89	337070	1	risk diff	Neale-B_UKBB_EUR_2017
rs4988235	rs4988235	chr2:136608646	chr2:135851076	A	G	Cause of death: malignant neoplasm of ureter	-	Neale B	UKBB	European	2017	0.00066	0.000658	0.3159	+	7637	9	7628	1	risk diff	Neale-B_UKBB_EUR_2017
rs4988235	rs4988235	chr2:136608646	chr2:135851076	A	G	Low density lipoprotein	EFO_0004611	Prins B	28887542	European	2017	-0.02	0.02	0.3159	-	9961	0	9961	1	IVNT	Prins-B_LDL_EUR_2017
rs4988235	rs4988235	chr2:136608646	chr2:135851076	A	G	Waist hip ratio in smokers	EFO_0004343	GIANT	28443625	European	2017	-0.0038	0.0038	0.3162	-	37517	0	37517	66	IVNT	GIANT_WHR-Smokers_EUR_2017
rs4988235	rs4988235	chr2:136608646	chr2:135851076	A	G	Treatment with etoricoxib	EFO_0007056	Neale B	UKBB	European	2017	8.53e-05	8.521e-05	0.3168	+	337159	295	336864	1	risk diff	Neale-B_UKBB_EUR_2017
rs4988235	rs4988235	chr2:136608646	chr2:135851076	A	G	Treatment with testosterone product	EFO_0007056	Neale B	UKBB	European	2017	-7.315e-05	7.308e-05	0.3169	-	337159	217	336942	1	risk diff	Neale-B_UKBB_EUR_2017
rs4988235	rs4988235	chr2:136608646	chr2:135851076	A	G	Treatment with mirena 52mg intrauterine system	EFO_0007056	Neale B	UKBB	European	2017	-0.0001184	0.0001184	0.3175	-	337159	571	336588	1	risk diff	Neale-B_UKBB_EUR_2017
rs4988235	rs4988235	chr2:136608646	chr2:135851076	A	G	Self-reported fracture face or orbit / eye socket	EFO_0003931	Neale B	UKBB	European	2017	5.714e-05	5.722e-05	0.318	+	337159	133	337026	1	risk diff	Neale-B_UKBB_EUR_2017
rs4988235	rs4988235	chr2:136608646	chr2:135851076	A	G	Treatment with fosamax 5mg tablet	EFO_0007056	Neale B	UKBB	European	2017	9.704e-05	9.718e-05	0.318	+	337159	384	336775	1	risk diff	Neale-B_UKBB_EUR_2017
rs4988235	rs4988235	chr2:136608646	chr2:135851076	A	G	Bacterial pneumonia	EFO_0003106	Neale B	UKBB	European	2017	5.881e-05	5.891e-05	0.3181	+	337199	141	337058	1	risk diff	Neale-B_UKBB_EUR_2017
rs4988235	rs4988235	chr2:136608646	chr2:135851076	A	G	Other diseases of oesophagus	EFO_0009544	Neale B	UKBB	European	2017	0.0002897	0.0002902	0.3183	+	337199	3460	333739	1	risk diff	Neale-B_UKBB_EUR_2017
rs4988235	rs4988235	chr2:136608646	chr2:135851076	A	G	Cause of death: brain, unspecified	-	Neale B	UKBB	European	2017	0.00321	0.003222	0.319	+	7637	222	7415	1	risk diff	Neale-B_UKBB_EUR_2017
rs4988235	rs4988235	chr2:136608646	chr2:135851076	A	G	Treatment with luteine	EFO_0007056	Neale B	UKBB	European	2017	8.004e-05	8.045e-05	0.3198	+	337159	263	336896	1	risk diff	Neale-B_UKBB_EUR_2017
rs4988235	rs4988235	chr2:136608646	chr2:135851076	A	G	Other disorders of eye and adnexa	EFO_0009546	Neale B	UKBB	European	2017	-5.452e-05	5.481e-05	0.3199	-	337199	122	337077	1	risk diff	Neale-B_UKBB_EUR_2017
rs4988235	rs4988235	chr2:136608646	chr2:135851076	A	G	Gestational hypertension without significant proteinuria	EFO_0000668	Neale B	UKBB	European	2017	7.283e-05	7.34e-05	0.3211	+	337199	219	336980	1	risk diff	Neale-B_UKBB_EUR_2017
rs4988235	rs4988235	chr2:136608646	chr2:135851076	A	G	Waist hip ratio in female smokers	EFO_0004343	GIANT	28443625	Mixed	2017	0.0057	0.0058	0.3218	+	20710	0	20710	69	IVNT	GIANT_WHR-Smokers-F_Mixed_2017
rs4988235	rs4988235	chr2:136608646	chr2:135851076	A	G	Number of children fathered	-	Neale B	UKBB	European	2017	0.003426	0.003471	0.3235	+	154888	0	154888	1	-	Neale-B_UKBB_EUR_2017
rs4988235	rs4988235	chr2:136608646	chr2:135851076	A	G	Treatment with vitamin c product	EFO_0007056	Neale B	UKBB	European	2017	0.0003158	0.0003205	0.3245	+	337159	4224	332935	1	risk diff	Neale-B_UKBB_EUR_2017
rs4988235	rs4988235	chr2:136608646	chr2:135851076	A	G	Bilateral oophorectomy	EFO_0009717	Neale B	UKBB	European	2017	0.001071	0.001087	0.3246	+	178676	14702	163974	1	risk diff	Neale-B_UKBB_EUR_2017
rs4988235	rs4988235	chr2:136608646	chr2:135851076	A	G	Treatment with salamol 100micrograms inhaler	EFO_0007056	Neale B	UKBB	European	2017	0.0001574	0.0001597	0.3246	+	337159	1039	336120	1	risk diff	Neale-B_UKBB_EUR_2017
rs4988235	rs4988235	chr2:136608646	chr2:135851076	A	G	Rheumatoid arthritis	EFO_0000685	Stahl E	20453842	European	2010	0.03046	0.0316	0.3246	+	25712	5539	20172	6	log OR	Stahl-E_RA_EUR_2010
rs4988235	rs4988235	chr2:136608646	chr2:135851076	A	G	Treatment with topiramate	EFO_0007056	Neale B	UKBB	European	2017	6.787e-05	6.893e-05	0.3248	+	337159	193	336966	1	risk diff	Neale-B_UKBB_EUR_2017
rs4988235	rs4988235	chr2:136608646	chr2:135851076	A	G	Past tobacco smoking	EFO_0006527	Neale B	UKBB	European	2017	-0.003677	0.003741	0.3257	-	310749	0	310749	1	-	Neale-B_UKBB_EUR_2017
rs4988235	rs4988235	chr2:136608646	chr2:135851076	A	G	Manic or hyper symptoms: I was more active than usual	EFO_0004364	Neale B	UKBB	European	2017	0.004759	0.004849	0.3263	+	22133	5569	16564	1	risk diff	Neale-B_UKBB_EUR_2017
rs4988235	rs4988235	chr2:136608646	chr2:135851076	A	G	Cause of death: large cell	EFO_0003050	Neale B	UKBB	European	2017	-0.001198	0.00122	0.3264	-	7637	31	7606	1	risk diff	Neale-B_UKBB_EUR_2017
rs4988235	rs4988235	chr2:136608646	chr2:135851076	A	G	Treatment with tiotropium	EFO_0007056	Neale B	UKBB	European	2017	0.0001406	0.0001433	0.3265	+	337159	836	336323	1	risk diff	Neale-B_UKBB_EUR_2017
rs4988235	rs4988235	chr2:136608646	chr2:135851076	A	G	Myositis	EFO_0000783	Neale B	UKBB	European	2017	4.128e-05	4.211e-05	0.3268	+	337199	72	337127	1	risk diff	Neale-B_UKBB_EUR_2017
rs4988235	rs4988235	chr2:136608646	chr2:135851076	A	G	Pack years adult smoking as proportion of life span exposed to smoking	EFO_0004318	Neale B	UKBB	European	2017	0.005104	0.005206	0.3269	+	101726	0	101726	1	IVNT	Neale-B_UKBB_EUR_2017
rs4988235	rs4988235	chr2:136608646	chr2:135851076	A	G	Self-reported muscle or soft tissue injuries	-	Neale B	UKBB	European	2017	0.0002406	0.0002456	0.3272	+	337159	2469	334690	1	risk diff	Neale-B_UKBB_EUR_2017
rs4988235	rs4988235	chr2:136608646	chr2:135851076	A	G	Treatment with telmisartan	EFO_0007056	Neale B	UKBB	European	2017	-0.0001135	0.0001159	0.3272	-	337159	546	336613	1	risk diff	Neale-B_UKBB_EUR_2017
rs4988235	rs4988235	chr2:136608646	chr2:135851076	A	G	Cause of death: ischaemic cardiomyopathy	-	Neale B	UKBB	European	2017	0.0006791	0.0006938	0.3277	+	7637	10	7627	1	risk diff	Neale-B_UKBB_EUR_2017
rs4988235	rs4988235	chr2:136608646	chr2:135851076	A	G	C-reactive protein	EFO_0004458	Prins B	28887542	European	2017	0.02	0.02	0.3283	+	9961	0	9961	1	mg/L	Prins-B_CRP_EUR_2017
rs4988235	rs4988235	chr2:136608646	chr2:135851076	A	G	Otalgia and effusion of ear	-	Neale B	UKBB	European	2017	6.823e-05	6.981e-05	0.3284	+	337199	198	337001	1	risk diff	Neale-B_UKBB_EUR_2017
rs4988235	rs4988235	chr2:136608646	chr2:135851076	A	G	Treatment with microgynon 30 tablet	EFO_0007056	Neale B	UKBB	European	2017	-0.0001073	0.0001098	0.3284	-	337159	491	336668	1	risk diff	Neale-B_UKBB_EUR_2017
rs4988235	rs4988235	chr2:136608646	chr2:135851076	A	G	Treatment with selenium product	EFO_0007056	Neale B	UKBB	European	2017	0.0001575	0.0001613	0.3288	+	337159	1059	336100	1	risk diff	Neale-B_UKBB_EUR_2017
rs4988235	rs4988235	chr2:136608646	chr2:135851076	A	G	Other anaemias	-	Neale B	UKBB	European	2017	-0.0002347	0.0002406	0.3292	-	337199	2367	334832	1	risk diff	Neale-B_UKBB_EUR_2017
rs4988235	rs4988235	chr2:136608646	chr2:135851076	A	G	Treatment with arthrotec tablet	EFO_0007056	Neale B	UKBB	European	2017	0.0001056	0.0001083	0.3295	+	337159	477	336682	1	risk diff	Neale-B_UKBB_EUR_2017
rs4988235	rs4988235	chr2:136608646	chr2:135851076	A	G	Elevated blood glucose level	EFO_1001121	Neale B	UKBB	European	2017	-5.409e-05	5.547e-05	0.3296	-	337199	125	337074	1	risk diff	Neale-B_UKBB_EUR_2017
rs4988235	rs4988235	chr2:136608646	chr2:135851076	A	G	Cause of death: peritoneum, unspecified	-	Neale B	UKBB	European	2017	-0.001107	0.001136	0.3298	-	7637	27	7610	1	risk diff	Neale-B_UKBB_EUR_2017
rs4988235	rs4988235	chr2:136608646	chr2:135851076	A	G	Treatment with coracten sr 10mg m or r capsule	EFO_0007056	Neale B	UKBB	European	2017	-8.287e-05	8.505e-05	0.3299	-	337159	294	336865	1	risk diff	Neale-B_UKBB_EUR_2017
rs4988235	rs4988235	chr2:136608646	chr2:135851076	A	G	Cause of death: mesothelioma, unspecified	EFO_0000588	Neale B	UKBB	European	2017	-0.001948	0.002	0.3302	-	7637	84	7553	1	risk diff	Neale-B_UKBB_EUR_2017
rs4988235	rs4988235	chr2:136608646	chr2:135851076	A	G	Number of pregnancy terminations	EFO_0002950	Neale B	UKBB	European	2017	0.004591	0.004716	0.3304	+	55742	0	55742	1	-	Neale-B_UKBB_EUR_2017
rs4988235	rs4988235	chr2:136608646	chr2:135851076	A	G	Why reduced smoking: illness or ill health	EFO_0005671	Neale B	UKBB	European	2017	-0.005591	0.005748	0.3307	-	10503	1465	9038	1	risk diff	Neale-B_UKBB_EUR_2017
rs4988235	rs4988235	chr2:136608646	chr2:135851076	A	G	Treatment with loratadine product	EFO_0007056	Neale B	UKBB	European	2017	4.284e-05	4.411e-05	0.3314	+	337159	79	337080	1	risk diff	Neale-B_UKBB_EUR_2017
rs4988235	rs4988235	chr2:136608646	chr2:135851076	A	G	Malignant neoplasm of prostate	EFO_0001663	Neale B	UKBB	European	2017	0.0002278	0.0002349	0.3321	+	337199	2273	334926	1	risk diff	Neale-B_UKBB_EUR_2017
rs4988235	rs4988235	chr2:136608646	chr2:135851076	A	G	Fracture of lower leg, including ankle	EFO_0009512	Neale B	UKBB	European	2017	0.0002631	0.0002713	0.3323	+	337199	3017	334182	1	risk diff	Neale-B_UKBB_EUR_2017
rs4988235	rs4988235	chr2:136608646	chr2:135851076	A	G	Treatment with pulmicort ls 50micrograms inhaler	EFO_0007056	Neale B	UKBB	European	2017	0.0001089	0.0001123	0.3324	+	337159	513	336646	1	risk diff	Neale-B_UKBB_EUR_2017
rs4988235	rs4988235	chr2:136608646	chr2:135851076	A	G	Treatment with becotide 50 inhaler	EFO_0007056	Neale B	UKBB	European	2017	0.0002176	0.0002247	0.333	+	337159	2063	335096	1	risk diff	Neale-B_UKBB_EUR_2017
rs4988235	rs4988235	chr2:136608646	chr2:135851076	A	G	Fractured bone site: arm	EFO_0009514	Neale B	UKBB	European	2017	-0.0002792	0.0002889	0.3338	-	335546	3391	332155	1	risk diff	Neale-B_UKBB_EUR_2017
rs4988235	rs4988235	chr2:136608646	chr2:135851076	A	G	Other bacterial intestinal infections	EFO_0000771	Neale B	UKBB	European	2017	-0.0001107	0.0001147	0.3344	-	337199	535	336664	1	risk diff	Neale-B_UKBB_EUR_2017
rs4988235	rs4988235	chr2:136608646	chr2:135851076	A	G	Illnesses of siblings: none of the above, group 2	-	Neale B	UKBB	European	2017	-0.001153	0.001195	0.3345	-	265504	224596	40908	1	risk diff	Neale-B_UKBB_EUR_2017
rs4988235	rs4988235	chr2:136608646	chr2:135851076	A	G	Other coagulation defects	-	Neale B	UKBB	European	2017	-4.2e-05	4.354e-05	0.3347	-	337199	77	337122	1	risk diff	Neale-B_UKBB_EUR_2017
rs4988235	rs4988235	chr2:136608646	chr2:135851076	A	G	HbA1c	EFO_0004541;EFO_0001360	Prins B	28887542	European	2017	-0.01	0.01	0.3348	-	9961	0	9961	1	%	Prins-B_HbA1c_EUR_2017
rs4988235	rs4988235	chr2:136608646	chr2:135851076	A	G	Self-reported psoriatic arthropathy	EFO_0003778	Neale B	UKBB	European	2017	0.0001219	0.0001264	0.3349	+	337159	650	336509	1	risk diff	Neale-B_UKBB_EUR_2017
rs4988235	rs4988235	chr2:136608646	chr2:135851076	A	G	Waist circumference in male smokers	EFO_0004342	GIANT	28443625	Mixed	2017	0.0115	0.0119	0.335	+	19344	0	19344	68	IVNT	GIANT_Waist-Smokers-M_Mixed_2017
rs4988235	rs4988235	chr2:136608646	chr2:135851076	A	G	Other nontraumatic intracranial haemorrhage	EFO_0000551	Neale B	UKBB	European	2017	-5.474e-05	5.679e-05	0.3351	-	337199	131	337068	1	risk diff	Neale-B_UKBB_EUR_2017
rs4988235	rs4988235	chr2:136608646	chr2:135851076	A	G	Ever had cervical smear test	-	Neale B	UKBB	European	2017	-0.0005243	0.0005441	0.3352	-	180764	177237	3527	1	risk diff	Neale-B_UKBB_EUR_2017
rs4988235	rs4988235	chr2:136608646	chr2:135851076	A	G	Self-reported menorrhagia	-	Neale B	UKBB	European	2017	0.000143	0.0001484	0.3352	+	337159	898	336261	1	risk diff	Neale-B_UKBB_EUR_2017
rs4988235	rs4988235	chr2:136608646	chr2:135851076	A	G	Treatment with ascorbic acid product	EFO_0007056	Neale B	UKBB	European	2017	3.999e-05	4.152e-05	0.3355	+	337159	70	337089	1	risk diff	Neale-B_UKBB_EUR_2017
rs4988235	rs4988235	chr2:136608646	chr2:135851076	A	G	Treatment with oilatum cream	EFO_0007056	Neale B	UKBB	European	2017	5.714e-05	5.934e-05	0.3356	+	337159	143	337016	1	risk diff	Neale-B_UKBB_EUR_2017
rs4988235	rs4988235	chr2:136608646	chr2:135851076	A	G	Average monthly fortified wine intake	EFO_0004329	Neale B	UKBB	European	2017	-0.006732	0.006999	0.3361	-	24471	0	24471	1	-	Neale-B_UKBB_EUR_2017
rs4988235	rs4988235	chr2:136608646	chr2:135851076	A	G	Treatment with cipralex 5mg tablet	EFO_0007056	Neale B	UKBB	European	2017	8.222e-05	8.549e-05	0.3362	+	337159	297	336862	1	risk diff	Neale-B_UKBB_EUR_2017
rs4988235	rs4988235	chr2:136608646	chr2:135851076	A	G	Diseases of pulp and periapical tissues	EFO_0009540	Neale B	UKBB	European	2017	0.0001668	0.0001735	0.3363	+	337199	1227	335972	1	risk diff	Neale-B_UKBB_EUR_2017
rs4988235	rs4988235	chr2:136608646	chr2:135851076	A	G	Pain type experienced in last month: stomach or abdominal pain	EFO_0003843	Neale B	UKBB	European	2017	-0.0007655	0.0007968	0.3367	-	336650	28098	308552	1	risk diff	Neale-B_UKBB_EUR_2017
rs4988235	rs4988235	chr2:136608646	chr2:135851076	A	G	Self-reported tennis elbow or lateral epicondylitis	EFO_1001896	Neale B	UKBB	European	2017	-6.375e-05	6.639e-05	0.3369	-	337159	179	336980	1	risk diff	Neale-B_UKBB_EUR_2017
rs4988235	rs4988235	chr2:136608646	chr2:135851076	A	G	Treatment with co-amilofruse	EFO_0007056	Neale B	UKBB	European	2017	8.594e-05	8.957e-05	0.3373	+	337159	326	336833	1	risk diff	Neale-B_UKBB_EUR_2017
rs4988235	rs4988235	chr2:136608646	chr2:135851076	A	G	Other disorders of eustachian tube	EFO_0009667	Neale B	UKBB	European	2017	4.281e-05	4.466e-05	0.3377	+	337199	81	337118	1	risk diff	Neale-B_UKBB_EUR_2017
rs4988235	rs4988235	chr2:136608646	chr2:135851076	A	G	Neck or shoulder pain for 3+ months	EFO_0003843	Neale B	UKBB	European	2017	0.002696	0.002817	0.3386	+	75651	52253	23398	1	risk diff	Neale-B_UKBB_EUR_2017
rs4988235	rs4988235	chr2:136608646	chr2:135851076	A	G	Cause of death: intracerebral haemorrhage, unspecified	-	Neale B	UKBB	European	2017	-0.001578	0.00165	0.339	-	7637	57	7580	1	risk diff	Neale-B_UKBB_EUR_2017
rs4988235	rs4988235	chr2:136608646	chr2:135851076	A	G	Frequency of heavy diy in last 4 weeks	EFO_0008002	Neale B	UKBB	European	2017	-0.005074	0.005309	0.3392	-	137208	0	137208	1	-	Neale-B_UKBB_EUR_2017
rs4988235	rs4988235	chr2:136608646	chr2:135851076	A	G	Self-reported ear or vestibular disorder	EFO_0009691	Neale B	UKBB	European	2017	0.0002548	0.0002666	0.3392	+	337159	2912	334247	1	risk diff	Neale-B_UKBB_EUR_2017
rs4988235	rs4988235	chr2:136608646	chr2:135851076	A	G	Statin response difference HDL	GO_0036273;EFO_0004612	Barber M	20339536	European	2010	#N/A	#N/A	0.3393	#N/A	3932	0	3932	3	IVNT	Barber-M_Statins-HDL_EUR_2010
rs4988235	rs4988235	chr2:136608646	chr2:135851076	A	G	Treatment with syndol tablet	EFO_0007056	Neale B	UKBB	European	2017	7.706e-05	8.075e-05	0.3399	+	337159	265	336894	1	risk diff	Neale-B_UKBB_EUR_2017
rs4988235	rs4988235	chr2:136608646	chr2:135851076	A	G	Pain associated with micturition	EFO_0003901	Neale B	UKBB	European	2017	-7.393e-05	7.749e-05	0.34	-	337199	244	336955	1	risk diff	Neale-B_UKBB_EUR_2017
rs4988235	rs4988235	chr2:136608646	chr2:135851076	A	G	Types of transport used, excluding work: car or motor vehicle	-	Neale B	UKBB	European	2017	0.001095	0.001151	0.3413	+	335650	268888	66762	1	risk diff	Neale-B_UKBB_EUR_2017
rs4988235	rs4988235	chr2:136608646	chr2:135851076	A	G	Treatment with arimidex 1mg tablet	EFO_0007056	Neale B	UKBB	European	2017	0.0001154	0.0001216	0.3425	+	337159	602	336557	1	risk diff	Neale-B_UKBB_EUR_2017
rs4988235	rs4988235	chr2:136608646	chr2:135851076	A	G	Self-reported stroke	EFO_0000712	Neale B	UKBB	European	2017	0.0003135	0.0003304	0.3426	+	337159	4496	332663	1	risk diff	Neale-B_UKBB_EUR_2017
rs4988235	rs4988235	chr2:136608646	chr2:135851076	A	G	Obstructed labour due to malposition and malpresentation of foetus	EFO_0002950	Neale B	UKBB	European	2017	-6.452e-05	6.801e-05	0.3428	-	337199	188	337011	1	risk diff	Neale-B_UKBB_EUR_2017
rs4988235	rs4988235	chr2:136608646	chr2:135851076	A	G	Treatment with pentasa sr 250mg m or r tablet	EFO_0007056	Neale B	UKBB	European	2017	6.952e-05	7.343e-05	0.3437	+	337159	219	336940	1	risk diff	Neale-B_UKBB_EUR_2017
rs4988235	rs4988235	chr2:136608646	chr2:135851076	A	G	Treatment with clarityn 10mg tablet	EFO_0007056	Neale B	UKBB	European	2017	-7.978e-05	8.434e-05	0.3442	-	337159	289	336870	1	risk diff	Neale-B_UKBB_EUR_2017
rs4988235	rs4988235	chr2:136608646	chr2:135851076	A	G	Treatment with sandrena 0.5mg gel	EFO_0007056	Neale B	UKBB	European	2017	-3.898e-05	4.122e-05	0.3443	-	337159	69	337090	1	risk diff	Neale-B_UKBB_EUR_2017
rs4988235	rs4988235	chr2:136608646	chr2:135851076	A	G	Treatment with adcal 600mg chewable tablet	EFO_0007056	Neale B	UKBB	European	2017	-0.0001463	0.0001547	0.3445	-	337159	976	336183	1	risk diff	Neale-B_UKBB_EUR_2017
rs4988235	rs4988235	chr2:136608646	chr2:135851076	A	G	Home area population density: Scotland - accessible small town	-	Neale B	UKBB	European	2017	-0.0001506	0.0001593	0.3446	-	333997	1021	332976	1	risk diff	Neale-B_UKBB_EUR_2017
rs4988235	rs4988235	chr2:136608646	chr2:135851076	A	G	Time employed in main current job	EFO_0005241	Neale B	UKBB	European	2017	-0.00372	0.003938	0.3448	-	180531	0	180531	1	IVNT	Neale-B_UKBB_EUR_2017
rs4988235	rs4988235	chr2:136608646	chr2:135851076	A	G	Impedance of whole body	-	Neale B	UKBB	European	2017	-0.002068	0.002189	0.3449	-	331284	0	331284	1	IVNT	Neale-B_UKBB_EUR_2017
rs4988235	rs4988235	chr2:136608646	chr2:135851076	A	G	Treatment with naramig 2.5mg tablet	EFO_0007056	Neale B	UKBB	European	2017	-7.303e-05	7.733e-05	0.3449	-	337159	243	336916	1	risk diff	Neale-B_UKBB_EUR_2017
rs4988235	rs4988235	chr2:136608646	chr2:135851076	A	G	Treatment with calcichew forte 2.5g chewable tablet	EFO_0007056	Neale B	UKBB	European	2017	8.405e-05	8.9e-05	0.345	+	337159	322	336837	1	risk diff	Neale-B_UKBB_EUR_2017
rs4988235	rs4988235	chr2:136608646	chr2:135851076	A	G	Gamma glutamyl transferase	EFO_0004532	Prins B	28887542	European	2017	0	#N/A	0.345	+	9961	0	9961	1	IU/l	Prins-B_GGT_EUR_2017
rs4988235	rs4988235	chr2:136608646	chr2:135851076	A	G	Alcohol drinker status: never	EFO_0004329	Neale B	UKBB	European	2017	0.00047	0.0004979	0.3451	+	336965	10432	326533	1	risk diff	Neale-B_UKBB_EUR_2017
rs4988235	rs4988235	chr2:136608646	chr2:135851076	A	G	Reaction to severe stress, and adjustment disorders	EFO_0001358	Neale B	UKBB	European	2017	6.317e-05	6.693e-05	0.3453	+	337199	182	337017	1	risk diff	Neale-B_UKBB_EUR_2017
rs4988235	rs4988235	chr2:136608646	chr2:135851076	A	G	Average weekly champagne plus white wine intake	EFO_0004329	Neale B	UKBB	European	2017	-0.002722	0.002885	0.3455	-	240864	0	240864	1	-	Neale-B_UKBB_EUR_2017
rs4988235	rs4988235	chr2:136608646	chr2:135851076	A	G	Treatment with tibolone	EFO_0007056	Neale B	UKBB	European	2017	0.0001131	0.0001199	0.3455	+	337159	585	336574	1	risk diff	Neale-B_UKBB_EUR_2017
rs4988235	rs4988235	chr2:136608646	chr2:135851076	A	G	Treatment with olmetec 10mg tablet	EFO_0007056	Neale B	UKBB	European	2017	6.665e-05	7.069e-05	0.3458	+	337159	203	336956	1	risk diff	Neale-B_UKBB_EUR_2017
rs4988235	rs4988235	chr2:136608646	chr2:135851076	A	G	Transport type for commuting to job workplace: walk	EFO_0005241	Neale B	UKBB	European	2017	-0.001356	0.001439	0.3461	-	177550	27862	149688	1	risk diff	Neale-B_UKBB_EUR_2017
rs4988235	rs4988235	chr2:136608646	chr2:135851076	A	G	Self-reported malignant melanoma	EFO_0000756	Neale B	UKBB	European	2017	0.0002409	0.0002558	0.3463	+	337159	2677	334482	1	risk diff	Neale-B_UKBB_EUR_2017
rs4988235	rs4988235	chr2:136608646	chr2:135851076	A	G	Self-reported sciatica	EFO_1001166	Neale B	UKBB	European	2017	0.0002613	0.0002776	0.3465	+	337159	3158	334001	1	risk diff	Neale-B_UKBB_EUR_2017
rs4988235	rs4988235	chr2:136608646	chr2:135851076	A	G	Drive faster than motorway speed limit	-	Neale B	UKBB	European	2017	-0.002263	0.002405	0.3467	-	306030	0	306030	1	-	Neale-B_UKBB_EUR_2017
rs4988235	rs4988235	chr2:136608646	chr2:135851076	A	G	Diseases of bartholins gland	EFO_0009469	Neale B	UKBB	European	2017	-0.0001018	0.0001082	0.3472	-	337199	477	336722	1	risk diff	Neale-B_UKBB_EUR_2017
rs4988235	rs4988235	chr2:136608646	chr2:135851076	A	G	Cause of death: pancreas, unspecified	-	Neale B	UKBB	European	2017	0.003648	0.003882	0.3473	+	7637	327	7310	1	risk diff	Neale-B_UKBB_EUR_2017
rs4988235	rs4988235	chr2:136608646	chr2:135851076	A	G	Self-reported fibrocystic disease	EFO_0003014	Neale B	UKBB	European	2017	4.976e-05	5.298e-05	0.3476	+	337159	114	337045	1	risk diff	Neale-B_UKBB_EUR_2017
rs4988235	rs4988235	chr2:136608646	chr2:135851076	A	G	Self-reported inflammatory bowel disease	EFO_0003767	Neale B	UKBB	European	2017	5.292e-05	5.636e-05	0.3478	+	337159	129	337030	1	risk diff	Neale-B_UKBB_EUR_2017
rs4988235	rs4988235	chr2:136608646	chr2:135851076	A	G	Plasmodium falciparum malaria	EFO_0007444	Neale B	UKBB	European	2017	-2.551e-05	2.718e-05	0.348	-	337199	30	337169	1	risk diff	Neale-B_UKBB_EUR_2017
rs4988235	rs4988235	chr2:136608646	chr2:135851076	A	G	Cause of death: other interstitial pulmonary diseases with fibrosis	EFO_0009448	Neale B	UKBB	European	2017	-0.002004	0.002137	0.3485	-	7637	96	7541	1	risk diff	Neale-B_UKBB_EUR_2017
rs4988235	rs4988235	chr2:136608646	chr2:135851076	A	G	Treatment with aqueous cream bp	EFO_0007056	Neale B	UKBB	European	2017	-7.853e-05	8.375e-05	0.3485	-	337159	285	336874	1	risk diff	Neale-B_UKBB_EUR_2017
rs4988235	rs4988235	chr2:136608646	chr2:135851076	A	G	Standardized difference in height between age 8 years and adult	-	EGGC	23449627	European	2013	0.01407	0.01481	0.3489	+	10799	0	10799	6	SDS	EGGC_Puberty-Growth-PGF-PGM_EUR_2013
rs4988235	rs4988235	chr2:136608646	chr2:135851076	A	G	Gestational hypertension with significant proteinuria	EFO_0000668	Neale B	UKBB	European	2017	5.784e-05	6.176e-05	0.349	+	337199	155	337044	1	risk diff	Neale-B_UKBB_EUR_2017
rs4988235	rs4988235	chr2:136608646	chr2:135851076	A	G	Cardiac arrest	EFO_0009492	Neale B	UKBB	European	2017	-4.207e-05	4.493e-05	0.3491	-	337199	82	337117	1	risk diff	Neale-B_UKBB_EUR_2017
rs4988235	rs4988235	chr2:136608646	chr2:135851076	A	G	Treatment with salmeterol product	EFO_0007056	Neale B	UKBB	European	2017	-6.714e-05	7.173e-05	0.3493	-	337159	209	336950	1	risk diff	Neale-B_UKBB_EUR_2017
rs4988235	rs4988235	chr2:136608646	chr2:135851076	A	G	Fractured or broken bones in last 5 years	EFO_0003931	Neale B	UKBB	European	2017	-0.0007954	0.0008502	0.3495	-	335587	32193	303394	1	risk diff	Neale-B_UKBB_EUR_2017
rs4988235	rs4988235	chr2:136608646	chr2:135851076	A	G	Why reduced smoking: doctors advice	EFO_0005671	Neale B	UKBB	European	2017	-0.005409	0.005783	0.3497	-	10503	1489	9014	1	risk diff	Neale-B_UKBB_EUR_2017
rs4988235	rs4988235	chr2:136608646	chr2:135851076	A	G	Treatment with metoclopramide	EFO_0007056	Neale B	UKBB	European	2017	9.321e-05	9.97e-05	0.3498	+	337159	404	336755	1	risk diff	Neale-B_UKBB_EUR_2017
rs4988235	rs4988235	chr2:136608646	chr2:135851076	A	G	Current employment status: none of the above	EFO_0005241	Neale B	UKBB	European	2017	-0.0001839	0.000197	0.3506	-	336252	1575	334677	1	risk diff	Neale-B_UKBB_EUR_2017
rs4988235	rs4988235	chr2:136608646	chr2:135851076	A	G	Self-reported subarachnoid haemorrhage	EFO_0000713	Neale B	UKBB	European	2017	8.215e-05	8.805e-05	0.3508	+	337159	315	336844	1	risk diff	Neale-B_UKBB_EUR_2017
rs4988235	rs4988235	chr2:136608646	chr2:135851076	A	G	Bipolar disorder	EFO_0000289	Hou L	27329760	European	2016	0.0259	0.0249	0.3511	+	40255	9784	30471	8	log OR	Hou-L_BD_EUR_2016
rs4988235	rs4988235	chr2:136608646	chr2:135851076	A	G	Pain type experienced in last month: neck or shoulder pain	EFO_0003843	Neale B	UKBB	European	2017	0.001126	0.001207	0.3512	+	336650	76404	260246	1	risk diff	Neale-B_UKBB_EUR_2017
rs4988235	rs4988235	chr2:136608646	chr2:135851076	A	G	Treatment with losartan	EFO_0007056	Neale B	UKBB	European	2017	0.0002544	0.0002735	0.3522	+	337159	3064	334095	1	risk diff	Neale-B_UKBB_EUR_2017
rs4988235	rs4988235	chr2:136608646	chr2:135851076	A	G	Severity of manic or irritable episodes	EFO_0007706;EFO_0009594	Neale B	UKBB	European	2017	0.004961	0.005334	0.3524	+	19335	14032	5303	1	risk diff	Neale-B_UKBB_EUR_2017
rs4988235	rs4988235	chr2:136608646	chr2:135851076	A	G	Reason former drinker stopped drinking alcohol: doctors advice	EFO_0004329	Neale B	UKBB	European	2017	0.003477	0.00374	0.3525	+	11101	653	10448	1	risk diff	Neale-B_UKBB_EUR_2017
rs4988235	rs4988235	chr2:136608646	chr2:135851076	A	G	Eye problems or disorders: none of the above	-	Neale B	UKBB	European	2017	0.001943	0.002091	0.3529	+	108817	84686	24131	1	risk diff	Neale-B_UKBB_EUR_2017
rs4988235	rs4988235	chr2:136608646	chr2:135851076	A	G	Self-reported hypopituitarism	EFO_0001380	Neale B	UKBB	European	2017	-5.006e-05	5.391e-05	0.3531	-	337159	118	337041	1	risk diff	Neale-B_UKBB_EUR_2017
rs4988235	rs4988235	chr2:136608646	chr2:135851076	A	G	Self-reported colitis or not crohns or ulcerative colitis	EFO_0003872	Neale B	UKBB	European	2017	0.0001376	0.0001482	0.3533	+	337159	894	336265	1	risk diff	Neale-B_UKBB_EUR_2017
rs4988235	rs4988235	chr2:136608646	chr2:135851076	A	G	Abnormal results of function studies	EFO_0009628	Neale B	UKBB	European	2017	-0.0001027	0.0001108	0.3537	-	337199	499	336700	1	risk diff	Neale-B_UKBB_EUR_2017
rs4988235	rs4988235	chr2:136608646	chr2:135851076	A	G	Treatment with hypromellose product	EFO_0007056	Neale B	UKBB	European	2017	6.237e-05	6.73e-05	0.354	+	337159	184	336975	1	risk diff	Neale-B_UKBB_EUR_2017
rs4988235	rs4988235	chr2:136608646	chr2:135851076	A	G	Self-reported giant cell or temporal arteritis	EFO_1001209	Neale B	UKBB	European	2017	-3.841e-05	4.152e-05	0.355	-	337159	70	337089	1	risk diff	Neale-B_UKBB_EUR_2017
rs4988235	rs4988235	chr2:136608646	chr2:135851076	A	G	Treatment with cilest tablet	EFO_0007056	Neale B	UKBB	European	2017	-4.918e-05	5.321e-05	0.3553	-	337159	115	337044	1	risk diff	Neale-B_UKBB_EUR_2017
rs4988235	rs4988235	chr2:136608646	chr2:135851076	A	G	Cause of death: other specified place	-	Neale B	UKBB	European	2017	0.0006083	0.0006583	0.3555	+	7637	9	7628	1	risk diff	Neale-B_UKBB_EUR_2017
rs4988235	rs4988235	chr2:136608646	chr2:135851076	A	G	Ectopic pregnancy	EFO_0009682	Neale B	UKBB	European	2017	-6.474e-05	7.015e-05	0.356	-	337199	200	336999	1	risk diff	Neale-B_UKBB_EUR_2017
rs4988235	rs4988235	chr2:136608646	chr2:135851076	A	G	Illnesses of siblings: bowel cancer	EFO_1001951	Neale B	UKBB	European	2017	0.000449	0.0004867	0.3563	+	260177	6101	254076	1	risk diff	Neale-B_UKBB_EUR_2017
rs4988235	rs4988235	chr2:136608646	chr2:135851076	A	G	Ventral hernia	EFO_1001866	Neale B	UKBB	European	2017	0.000179	0.000194	0.3563	+	337199	1536	335663	1	risk diff	Neale-B_UKBB_EUR_2017
rs4988235	rs4988235	chr2:136608646	chr2:135851076	A	G	Self-reported hepatitis	-	Neale B	UKBB	European	2017	8.704e-05	9.438e-05	0.3564	+	337159	362	336797	1	risk diff	Neale-B_UKBB_EUR_2017
rs4988235	rs4988235	chr2:136608646	chr2:135851076	A	G	Treatment with paramax tablet	EFO_0007056	Neale B	UKBB	European	2017	-4.861e-05	5.275e-05	0.3568	-	337159	113	337046	1	risk diff	Neale-B_UKBB_EUR_2017
rs4988235	rs4988235	chr2:136608646	chr2:135851076	A	G	Self-reported large bowel cancer or colorectal cancer	EFO_0007330;EFO_0005842	Neale B	UKBB	European	2017	9.953e-05	0.0001081	0.3572	+	337159	475	336684	1	risk diff	Neale-B_UKBB_EUR_2017
rs4988235	rs4988235	chr2:136608646	chr2:135851076	A	G	Self-reported arthritis	EFO_0005856	Neale B	UKBB	European	2017	0.0002319	0.000252	0.3575	+	337159	2599	334560	1	risk diff	Neale-B_UKBB_EUR_2017
rs4988235	rs4988235	chr2:136608646	chr2:135851076	A	G	Treatment with fludrocortisone	EFO_0007056	Neale B	UKBB	European	2017	5.553e-05	6.037e-05	0.3576	+	337159	148	337011	1	risk diff	Neale-B_UKBB_EUR_2017
rs4988235	rs4988235	chr2:136608646	chr2:135851076	A	G	Treatment with aspirin 75mg tablet	EFO_0007056	Neale B	UKBB	European	2017	-0.0002041	0.0002223	0.3586	-	337159	2021	335138	1	risk diff	Neale-B_UKBB_EUR_2017
rs4988235	rs4988235	chr2:136608646	chr2:135851076	A	G	Treatment with eumovate cream	EFO_0007056	Neale B	UKBB	European	2017	8.713e-05	9.503e-05	0.3592	+	337159	367	336792	1	risk diff	Neale-B_UKBB_EUR_2017
rs4988235	rs4988235	chr2:136608646	chr2:135851076	A	G	Type II diabetes	EFO_0001360	DIAGRAM	24509480	Mixed	2014	-0.0198	0.02002	0.36	-	110452	26488	83964	4	log OR	DIAGRAM_T2D_Mixed_2014
rs4988235	rs4988235	chr2:136608646	chr2:135851076	A	G	Pyogenic arthritis	EFO_1001351	Neale B	UKBB	European	2017	5.903e-05	6.45e-05	0.3601	+	337199	169	337030	1	risk diff	Neale-B_UKBB_EUR_2017
rs4988235	rs4988235	chr2:136608646	chr2:135851076	A	G	Cause of death: cervix uteri, unspecified	-	Neale B	UKBB	European	2017	0.0006003	0.000657	0.3609	+	7637	9	7628	1	risk diff	Neale-B_UKBB_EUR_2017
rs4988235	rs4988235	chr2:136608646	chr2:135851076	A	G	Other serious medical condition or disability diagnosed by doctor	-	Neale B	UKBB	European	2017	-0.001071	0.001174	0.3613	-	331274	67968	263306	1	risk diff	Neale-B_UKBB_EUR_2017
rs4988235	rs4988235	chr2:136608646	chr2:135851076	A	G	Illness, injury, bereavement, stress in last 2 years: financial difficulties	-	Neale B	UKBB	European	2017	-0.0008284	0.0009083	0.3618	-	335219	37284	297935	1	risk diff	Neale-B_UKBB_EUR_2017
rs4988235	rs4988235	chr2:136608646	chr2:135851076	A	G	Ever taken oral contraceptive pill	EFO_0009520	Neale B	UKBB	European	2017	-0.001358	0.00149	0.3622	-	180749	149365	31384	1	risk diff	Neale-B_UKBB_EUR_2017
rs4988235	rs4988235	chr2:136608646	chr2:135851076	A	G	Treatment with allopurinol	EFO_0007056	Neale B	UKBB	European	2017	-0.0002764	0.0003035	0.3624	-	337159	3819	333340	1	risk diff	Neale-B_UKBB_EUR_2017
rs4988235	rs4988235	chr2:136608646	chr2:135851076	A	G	Facial nerve disorders	EFO_0007167	Neale B	UKBB	European	2017	7.157e-05	7.86e-05	0.3625	+	337199	251	336948	1	risk diff	Neale-B_UKBB_EUR_2017
rs4988235	rs4988235	chr2:136608646	chr2:135851076	A	G	Treatment with zinc product	EFO_0007056	Neale B	UKBB	European	2017	0.0002127	0.0002337	0.3626	+	337159	2232	334927	1	risk diff	Neale-B_UKBB_EUR_2017
rs4988235	rs4988235	chr2:136608646	chr2:135851076	A	G	Femoral neck bone mineral density	EFO_0007785	GEFOS	22504420	Mixed	2012	#N/A	#N/A	0.3634	+	32961	0	32961	17	g/cm2	GEFOS_FNBMD_Mixed_2012
rs4988235	rs4988235	chr2:136608646	chr2:135851076	A	G	Self-reported menopausal symptoms or menopause	EFO_0003922	Neale B	UKBB	European	2017	-7.403e-05	8.149e-05	0.3637	-	337159	270	336889	1	risk diff	Neale-B_UKBB_EUR_2017
rs4988235	rs4988235	chr2:136608646	chr2:135851076	A	G	Number of cigarettes currently smoked daily	EFO_0005671	Neale B	UKBB	European	2017	-0.007245	0.00798	0.3639	-	23205	0	23205	1	-	Neale-B_UKBB_EUR_2017
rs4988235	rs4988235	chr2:136608646	chr2:135851076	A	G	Inflammatory disease of uterus, except cervix	EFO_0009572	Neale B	UKBB	European	2017	-4.222e-05	4.654e-05	0.3644	-	337199	88	337111	1	risk diff	Neale-B_UKBB_EUR_2017
rs4988235	rs4988235	chr2:136608646	chr2:135851076	A	G	Severe gingival inflammation	HP_0000225	Zhang S	28459102	European	2016	#N/A	#N/A	0.3645	#N/A	4077	407	3670	1	log OR	Zhang-S_Severe-GI_EUR_2016
rs4988235	rs4988235	chr2:136608646	chr2:135851076	A	G	Traumatic amputation of wrist and hand	-	Neale B	UKBB	European	2017	7.162e-05	7.905e-05	0.3649	+	337199	254	336945	1	risk diff	Neale-B_UKBB_EUR_2017
rs4988235	rs4988235	chr2:136608646	chr2:135851076	A	G	Mucinous ovarian cancer	-	Phelan M	28346442	European	2017	0.03229	0.03564	0.3649	+	42090	1149	40941	63	log OR	Phelan-M_Mucinous-Ovarian-Cancer_EUR_2017
rs4988235	rs4988235	chr2:136608646	chr2:135851076	A	G	Sexual dysfunction, not caused by organic disorder or disease	EFO_0004714	Neale B	UKBB	European	2017	-4.562e-05	5.035e-05	0.365	-	337199	103	337096	1	risk diff	Neale-B_UKBB_EUR_2017
rs4988235	rs4988235	chr2:136608646	chr2:135851076	A	G	Symptoms and signs concerning food and fluid intake	EFO_0009825	Neale B	UKBB	European	2017	-0.0001209	0.0001336	0.3654	-	337199	726	336473	1	risk diff	Neale-B_UKBB_EUR_2017
rs4988235	rs4988235	chr2:136608646	chr2:135851076	A	G	Cause of death: malignant neoplasm, primary site unknown, so stated	-	Neale B	UKBB	European	2017	-0.001222	0.00135	0.3655	-	7637	38	7599	1	risk diff	Neale-B_UKBB_EUR_2017
rs4988235	rs4988235	chr2:136608646	chr2:135851076	A	G	Vitamin and mineral supplements: multivitamins + or - minerals	EFO_0004729	Neale B	UKBB	European	2017	-0.001068	0.001181	0.3655	-	335591	71695	263896	1	risk diff	Neale-B_UKBB_EUR_2017
rs4988235	rs4988235	chr2:136608646	chr2:135851076	A	G	Pneumonia due to streptococcus pneumoniae	EFO_0007499	Neale B	UKBB	European	2017	4.706e-05	5.204e-05	0.3659	+	337199	110	337089	1	risk diff	Neale-B_UKBB_EUR_2017
rs4988235	rs4988235	chr2:136608646	chr2:135851076	A	G	Treatment with selenium ace tablet	EFO_0007056	Neale B	UKBB	European	2017	9.608e-05	0.0001064	0.3664	+	337159	460	336699	1	risk diff	Neale-B_UKBB_EUR_2017
rs4988235	rs4988235	chr2:136608646	chr2:135851076	A	G	Age at death	-	Neale B	UKBB	European	2017	0.01592	0.01764	0.3666	+	8652	0	8652	1	IVNT	Neale-B_UKBB_EUR_2017
rs4988235	rs4988235	chr2:136608646	chr2:135851076	A	G	Stearic acid 18:0	EFO_0005110	CHARGE	23362303	European	2013	0.0208	0.023	0.367	+	8961	0	8961	5	%	CHARGE_Stearic-acid_EUR_2013
rs4988235	rs4988235	chr2:136608646	chr2:135851076	A	G	Treatment with metronidazole	EFO_0007056	Neale B	UKBB	European	2017	4.965e-05	5.503e-05	0.367	+	337159	123	337036	1	risk diff	Neale-B_UKBB_EUR_2017
rs4988235	rs4988235	chr2:136608646	chr2:135851076	A	G	Frequency of stair climbing in last 4 weeks	EFO_0008002	Neale B	UKBB	European	2017	-0.003371	0.003742	0.3676	-	334169	0	334169	1	-	Neale-B_UKBB_EUR_2017
rs4988235	rs4988235	chr2:136608646	chr2:135851076	A	G	Cause of death: bronchopneumonia, unspecified	-	Neale B	UKBB	European	2017	0.001098	0.001219	0.3677	+	7637	31	7606	1	risk diff	Neale-B_UKBB_EUR_2017
rs4988235	rs4988235	chr2:136608646	chr2:135851076	A	G	Self-reported psychological or psychiatric problem	-	Neale B	UKBB	European	2017	8.03e-05	8.916e-05	0.3678	+	337159	323	336836	1	risk diff	Neale-B_UKBB_EUR_2017
rs4988235	rs4988235	chr2:136608646	chr2:135851076	A	G	Gamma-linolenic acid 18:3n6	EFO_0005110	CHARGE	24823311	European	2014	0.001	0.0011	0.368	+	8631	0	8631	5	%	CHARGE_Gamma-linolenic-acid_EUR_2014
rs4988235	rs4988235	chr2:136608646	chr2:135851076	A	G	Treatment with nedocromil	EFO_0007056	Neale B	UKBB	European	2017	3.92e-05	4.355e-05	0.3681	+	337159	77	337082	1	risk diff	Neale-B_UKBB_EUR_2017
rs4988235	rs4988235	chr2:136608646	chr2:135851076	A	G	Waist circumference in smokers	EFO_0004342	GIANT	28443625	European	2017	0.0075	0.0083	0.3685	+	43224	0	43224	68	IVNT	GIANT_Waist-Smokers_EUR_2017
rs4988235	rs4988235	chr2:136608646	chr2:135851076	A	G	Ever had breast cancer screening or mammogram	-	Neale B	UKBB	European	2017	0.001387	0.001544	0.3688	+	180861	146420	34441	1	risk diff	Neale-B_UKBB_EUR_2017
rs4988235	rs4988235	chr2:136608646	chr2:135851076	A	G	Number of unsuccessful stop-smoking attempts	EFO_0005671	Neale B	UKBB	European	2017	-0.004324	0.004818	0.3695	-	75135	0	75135	1	IVNT	Neale-B_UKBB_EUR_2017
rs4988235	rs4988235	chr2:136608646	chr2:135851076	A	G	Body mass index in physically active females	EFO_0004340	GIANT	28448500	Mixed	2017	0.005	0.0056	0.3699	+	89147	0	89147	53	IVNT	GIANT_BMI-Active-F_Mixed_2017
rs4988235	rs4988235	chr2:136608646	chr2:135851076	A	G	Treatment with elocon cream	EFO_0007056	Neale B	UKBB	European	2017	-6.649e-05	7.426e-05	0.3706	-	337159	224	336935	1	risk diff	Neale-B_UKBB_EUR_2017
rs4988235	rs4988235	chr2:136608646	chr2:135851076	A	G	Self-reported dry eyes	EFO_1000906	Neale B	UKBB	European	2017	-9.57e-05	0.0001069	0.3708	-	337159	465	336694	1	risk diff	Neale-B_UKBB_EUR_2017
rs4988235	rs4988235	chr2:136608646	chr2:135851076	A	G	Acute and transient psychotic disorders	-	Neale B	UKBB	European	2017	3.713e-05	4.152e-05	0.3712	+	337199	70	337129	1	risk diff	Neale-B_UKBB_EUR_2017
rs4988235	rs4988235	chr2:136608646	chr2:135851076	A	G	Sarcoidosis	-	Neale B	UKBB	European	2017	4.747e-05	5.321e-05	0.3724	+	337199	115	337084	1	risk diff	Neale-B_UKBB_EUR_2017
rs4988235	rs4988235	chr2:136608646	chr2:135851076	A	G	Treatment with micronor tablet	EFO_0007056	Neale B	UKBB	European	2017	9.63e-05	0.000108	0.3727	+	337159	475	336684	1	risk diff	Neale-B_UKBB_EUR_2017
rs4988235	rs4988235	chr2:136608646	chr2:135851076	A	G	Treatment with premarin 625micrograms tablet	EFO_0007056	Neale B	UKBB	European	2017	-0.0001653	0.0001854	0.3727	-	337159	1406	335753	1	risk diff	Neale-B_UKBB_EUR_2017
rs4988235	rs4988235	chr2:136608646	chr2:135851076	A	G	Treatment with piroxicam	EFO_0007056	Neale B	UKBB	European	2017	-4.924e-05	5.526e-05	0.3728	-	337159	124	337035	1	risk diff	Neale-B_UKBB_EUR_2017
rs4988235	rs4988235	chr2:136608646	chr2:135851076	A	G	Average weekly beer plus cider intake	EFO_0004329	Neale B	UKBB	European	2017	-0.002106	0.002364	0.373	-	241447	0	241447	1	-	Neale-B_UKBB_EUR_2017
rs4988235	rs4988235	chr2:136608646	chr2:135851076	A	G	Self-reported menieres disease	EFO_0006862	Neale B	UKBB	European	2017	-0.0001368	0.0001537	0.3734	-	337159	962	336197	1	risk diff	Neale-B_UKBB_EUR_2017
rs4988235	rs4988235	chr2:136608646	chr2:135851076	A	G	Self-reported tuberculosis	EFO_1000917	Neale B	UKBB	European	2017	-0.0001763	0.0001982	0.3738	-	337159	1602	335557	1	risk diff	Neale-B_UKBB_EUR_2017
rs4988235	rs4988235	chr2:136608646	chr2:135851076	A	G	Cause of death: secondary malignant neoplasm of retroperitoneum and peritoneum	-	Neale B	UKBB	European	2017	-0.000585	0.000658	0.374	-	7637	9	7628	1	risk diff	Neale-B_UKBB_EUR_2017
rs4988235	rs4988235	chr2:136608646	chr2:135851076	A	G	Self-reported hiv or aids	EFO_0000764;EFO_0000765	Neale B	UKBB	European	2017	-6.874e-05	7.747e-05	0.3749	-	337159	244	336915	1	risk diff	Neale-B_UKBB_EUR_2017
rs4988235	rs4988235	chr2:136608646	chr2:135851076	A	G	Cause of death: aortic stenosis	EFO_0000266	Neale B	UKBB	European	2017	0.0008888	0.001005	0.3764	+	7637	21	7616	1	risk diff	Neale-B_UKBB_EUR_2017
rs4988235	rs4988235	chr2:136608646	chr2:135851076	A	G	Toe surgery or amputation	EFO_0009632	Neale B	UKBB	European	2017	-0.0007119	0.0008057	0.3769	-	24008	137	23871	1	risk diff	Neale-B_UKBB_EUR_2017
rs4988235	rs4988235	chr2:136608646	chr2:135851076	A	G	Inflammatory disorders of male genital organs	EFO_0009555	Neale B	UKBB	European	2017	-4.041e-05	4.574e-05	0.377	-	337199	85	337114	1	risk diff	Neale-B_UKBB_EUR_2017
rs4988235	rs4988235	chr2:136608646	chr2:135851076	A	G	Self-reported polycystic kidney	EFO_0008620	Neale B	UKBB	European	2017	-6.633e-05	7.508e-05	0.377	-	337159	229	336930	1	risk diff	Neale-B_UKBB_EUR_2017
rs4988235	rs4988235	chr2:136608646	chr2:135851076	A	G	Diabetes mellitus in pregnancy	-	Neale B	UKBB	European	2017	3.794e-05	4.297e-05	0.3772	+	337199	75	337124	1	risk diff	Neale-B_UKBB_EUR_2017
rs4988235	rs4988235	chr2:136608646	chr2:135851076	A	G	Former alcohol drinker	EFO_0004329	Neale B	UKBB	European	2017	-0.004922	0.005577	0.3775	-	21894	11518	10376	1	risk diff	Neale-B_UKBB_EUR_2017
rs4988235	rs4988235	chr2:136608646	chr2:135851076	A	G	Cause of death: malignant neoplasm of prostate	EFO_0001663	Neale B	UKBB	European	2017	0.003114	0.003531	0.3778	+	7637	275	7362	1	risk diff	Neale-B_UKBB_EUR_2017
rs4988235	rs4988235	chr2:136608646	chr2:135851076	A	G	Self-reported bladder problem	-	Neale B	UKBB	European	2017	-0.0001951	0.0002216	0.3787	-	337159	2006	335153	1	risk diff	Neale-B_UKBB_EUR_2017
rs4988235	rs4988235	chr2:136608646	chr2:135851076	A	G	Treatment with solifenacin	EFO_0007056	Neale B	UKBB	European	2017	9.994e-05	0.0001136	0.3791	+	337159	525	336634	1	risk diff	Neale-B_UKBB_EUR_2017
rs4988235	rs4988235	chr2:136608646	chr2:135851076	A	G	Self-reported retinal problem	-	Neale B	UKBB	European	2017	-0.0001052	0.0001197	0.3798	-	337159	583	336576	1	risk diff	Neale-B_UKBB_EUR_2017
rs4988235	rs4988235	chr2:136608646	chr2:135851076	A	G	Complications peculiar to reattachment and amputation	EFO_0009518	Neale B	UKBB	European	2017	3.589e-05	4.092e-05	0.3804	+	337199	68	337131	1	risk diff	Neale-B_UKBB_EUR_2017
rs4988235	rs4988235	chr2:136608646	chr2:135851076	A	G	Ever manic or hyper for 2 days	EFO_0004364	Neale B	UKBB	European	2017	0.001004	0.001145	0.3805	+	108734	5987	102747	1	risk diff	Neale-B_UKBB_EUR_2017
rs4988235	rs4988235	chr2:136608646	chr2:135851076	A	G	Ferritin	EFO_0007901;EFO_0004459	Prins B	28887542	European	2017	-0.02	0.02	0.3805	-	9961	0	9961	1	ug/l	Prins-B_Ferritin_EUR_2017
rs4988235	rs4988235	chr2:136608646	chr2:135851076	A	G	Treatment with lecithin product	EFO_0007056	Neale B	UKBB	European	2017	6.027e-05	6.875e-05	0.3807	+	337159	192	336967	1	risk diff	Neale-B_UKBB_EUR_2017
rs4988235	rs4988235	chr2:136608646	chr2:135851076	A	G	Treatment with sumatriptan	EFO_0007056	Neale B	UKBB	European	2017	-0.0001311	0.0001496	0.3809	-	337159	912	336247	1	risk diff	Neale-B_UKBB_EUR_2017
rs4988235	rs4988235	chr2:136608646	chr2:135851076	A	G	Treatment with adizem-60 m or r tablet	EFO_0007056	Neale B	UKBB	European	2017	7.565e-05	8.635e-05	0.381	+	337159	303	336856	1	risk diff	Neale-B_UKBB_EUR_2017
rs4988235	rs4988235	chr2:136608646	chr2:135851076	A	G	Reticulocyte count	EFO_0004586	Astle W	27863252	European	2016	0.003282	0.003748	0.3813	+	173480	0	173480	2	IVNT	Astle-W_Blood-Cell-Traits_EUR_2016
rs4988235	rs4988235	chr2:136608646	chr2:135851076	A	G	Self-reported anorexia or bulimia/other eating disorder	-	Neale B	UKBB	European	2017	-6.883e-05	7.874e-05	0.382	-	337159	252	336907	1	risk diff	Neale-B_UKBB_EUR_2017
rs4988235	rs4988235	chr2:136608646	chr2:135851076	A	G	Creatinine	EFO_0004518	Prins B	28887542	European	2017	0	#N/A	0.3823	+	9961	0	9961	1	mg/dl	Prins-B_Creatinine_EUR_2017
rs4988235	rs4988235	chr2:136608646	chr2:135851076	A	G	Number of spontaneous miscarriages	EFO_1001255	Neale B	UKBB	European	2017	-0.004356	0.004988	0.3825	-	55927	0	55927	1	-	Neale-B_UKBB_EUR_2017
rs4988235	rs4988235	chr2:136608646	chr2:135851076	A	G	Self-reported gastroenteritis or dysentry	EFO_1001463;EFO_1001869	Neale B	UKBB	European	2017	-4.259e-05	4.887e-05	0.3835	-	337159	97	337062	1	risk diff	Neale-B_UKBB_EUR_2017
rs4988235	rs4988235	chr2:136608646	chr2:135851076	A	G	Other hypothyroidism	EFO_0004705	Neale B	UKBB	European	2017	-4.069e-05	4.681e-05	0.3847	-	337199	89	337110	1	risk diff	Neale-B_UKBB_EUR_2017
rs4988235	rs4988235	chr2:136608646	chr2:135851076	A	G	Treatment with tramadol	EFO_0007056	Neale B	UKBB	European	2017	0.0002617	0.0003012	0.3849	+	337159	3724	333435	1	risk diff	Neale-B_UKBB_EUR_2017
rs4988235	rs4988235	chr2:136608646	chr2:135851076	A	G	General examination and investigation of persons without complaint or reported diagnosis	EFO_0009517	Neale B	UKBB	European	2017	5.635e-05	6.526e-05	0.3878	+	337199	173	337026	1	risk diff	Neale-B_UKBB_EUR_2017
rs4988235	rs4988235	chr2:136608646	chr2:135851076	A	G	Other arthrosis	EFO_0005856	Neale B	UKBB	European	2017	0.000212	0.0002455	0.388	+	337199	2466	334733	1	risk diff	Neale-B_UKBB_EUR_2017
rs4988235	rs4988235	chr2:136608646	chr2:135851076	A	G	Most recent bowel cancer screening	EFO_0007330	Neale B	UKBB	European	2017	0.002755	0.003192	0.3882	+	75920	0	75920	1	-	Neale-B_UKBB_EUR_2017
rs4988235	rs4988235	chr2:136608646	chr2:135851076	A	G	Atrophic disorders of skin	-	Neale B	UKBB	European	2017	-0.0001469	0.0001704	0.3885	-	337199	1183	336016	1	risk diff	Neale-B_UKBB_EUR_2017
rs4988235	rs4988235	chr2:136608646	chr2:135851076	A	G	Crohns disease	EFO_0000384	Neale B	UKBB	European	2017	0.0001155	0.0001341	0.389	+	337199	732	336467	1	risk diff	Neale-B_UKBB_EUR_2017
rs4988235	rs4988235	chr2:136608646	chr2:135851076	A	G	Duration of moderate activity	EFO_0008002	Neale B	UKBB	European	2017	0.002408	0.002795	0.389	+	251031	0	251031	1	IVNT	Neale-B_UKBB_EUR_2017
rs4988235	rs4988235	chr2:136608646	chr2:135851076	A	G	Occlusion and stenosis of precerebral arteries, not resulting in cerebral infarction	EFO_0009677	Neale B	UKBB	European	2017	7.178e-05	8.344e-05	0.3897	+	337199	283	336916	1	risk diff	Neale-B_UKBB_EUR_2017
rs4988235	rs4988235	chr2:136608646	chr2:135851076	A	G	Treatment with cardioplen xl 5mg m or r tablet	EFO_0007056	Neale B	UKBB	European	2017	5.91e-05	6.893e-05	0.3912	+	337159	193	336966	1	risk diff	Neale-B_UKBB_EUR_2017
rs4988235	rs4988235	chr2:136608646	chr2:135851076	A	G	Self-reported emphysema or chronic bronchitis	EFO_0000464;EFO_0006505	Neale B	UKBB	European	2017	-0.0002852	0.0003333	0.3922	-	337159	4573	332586	1	risk diff	Neale-B_UKBB_EUR_2017
rs4988235	rs4988235	chr2:136608646	chr2:135851076	A	G	Mental disorder, not otherwise specified	EFO_0000677	Neale B	UKBB	European	2017	-4.137e-05	4.836e-05	0.3923	-	337199	95	337104	1	risk diff	Neale-B_UKBB_EUR_2017
rs4988235	rs4988235	chr2:136608646	chr2:135851076	A	G	Impedance of leg right	-	Neale B	UKBB	European	2017	-0.00222	0.002598	0.3928	-	331301	0	331301	1	IVNT	Neale-B_UKBB_EUR_2017
rs4988235	rs4988235	chr2:136608646	chr2:135851076	A	G	Other complications of labour and delivery	EFO_0002950	Neale B	UKBB	European	2017	-5.703e-05	6.673e-05	0.3928	-	337199	181	337018	1	risk diff	Neale-B_UKBB_EUR_2017
rs4988235	rs4988235	chr2:136608646	chr2:135851076	A	G	Other eye problems	-	Neale B	UKBB	European	2017	-0.0008606	0.001007	0.3929	-	336428	47823	288605	1	risk diff	Neale-B_UKBB_EUR_2017
rs4988235	rs4988235	chr2:136608646	chr2:135851076	A	G	Self-reported fracture hand	EFO_0009514	Neale B	UKBB	European	2017	5.542e-05	6.488e-05	0.393	+	337159	171	336988	1	risk diff	Neale-B_UKBB_EUR_2017
rs4988235	rs4988235	chr2:136608646	chr2:135851076	A	G	Mononeuropathies of lower limb	EFO_0009558	Neale B	UKBB	European	2017	0.0001143	0.0001338	0.3931	+	337199	729	336470	1	risk diff	Neale-B_UKBB_EUR_2017
rs4988235	rs4988235	chr2:136608646	chr2:135851076	A	G	Persons encountering health services for specifie procedures, not carried out	EFO_0009786	Neale B	UKBB	European	2017	0.0001476	0.0001729	0.3933	+	337199	1225	335974	1	risk diff	Neale-B_UKBB_EUR_2017
rs4988235	rs4988235	chr2:136608646	chr2:135851076	A	G	Aortic aneurysm and dissection	EFO_0001666	Neale B	UKBB	European	2017	7.244e-05	8.489e-05	0.3935	+	337199	293	336906	1	risk diff	Neale-B_UKBB_EUR_2017
rs4988235	rs4988235	chr2:136608646	chr2:135851076	A	G	Diabetes diagnosed by doctor	EFO_0000400	Neale B	UKBB	European	2017	-0.0005249	0.0006157	0.394	-	336473	16183	320290	1	risk diff	Neale-B_UKBB_EUR_2017
rs4988235	rs4988235	chr2:136608646	chr2:135851076	A	G	Left eye myopia	-	Neale B	UKBB	European	2017	0.001899	0.002229	0.3941	+	26943	1377	25566	1	risk diff	Neale-B_UKBB_EUR_2017
rs4988235	rs4988235	chr2:136608646	chr2:135851076	A	G	Treatment with lacri-lube eye ointment	EFO_0007056	Neale B	UKBB	European	2017	-9.204e-05	0.0001081	0.3944	-	337159	475	336684	1	risk diff	Neale-B_UKBB_EUR_2017
rs4988235	rs4988235	chr2:136608646	chr2:135851076	A	G	Platelet count	EFO_0004586	Astle W	27863252	European	2016	0.003234	0.003808	0.3957	+	173480	0	173480	2	IVNT	Astle-W_Blood-Cell-Traits_EUR_2016
rs4988235	rs4988235	chr2:136608646	chr2:135851076	A	G	Abnormalities of forces of labour	EFO_0002950	Neale B	UKBB	European	2017	5.261e-05	6.196e-05	0.3958	+	337199	156	337043	1	risk diff	Neale-B_UKBB_EUR_2017
rs4988235	rs4988235	chr2:136608646	chr2:135851076	A	G	Self-reported hayfever or allergic rhinitis	EFO_0005854	Neale B	UKBB	European	2017	-0.0005685	0.0006696	0.3958	-	337159	19320	317839	1	risk diff	Neale-B_UKBB_EUR_2017
rs4988235	rs4988235	chr2:136608646	chr2:135851076	A	G	Complications of internal orthopaedic prosthetic devices, implants and grafts	EFO_0009519	Neale B	UKBB	European	2017	-0.0001903	0.0002242	0.396	-	337199	2053	335146	1	risk diff	Neale-B_UKBB_EUR_2017
rs4988235	rs4988235	chr2:136608646	chr2:135851076	A	G	Self-reported duodenal ulcer	EFO_0004607	Neale B	UKBB	European	2017	-0.0001539	0.0001814	0.3963	-	337159	1343	335816	1	risk diff	Neale-B_UKBB_EUR_2017
rs4988235	rs4988235	chr2:136608646	chr2:135851076	A	G	Treatment with chondroitin product	EFO_0007056	Neale B	UKBB	European	2017	0.0002769	0.0003275	0.3979	+	337159	4416	332743	1	risk diff	Neale-B_UKBB_EUR_2017
rs4988235	rs4988235	chr2:136608646	chr2:135851076	A	G	Malignant neoplasm of rectum	EFO_1000657	Neale B	UKBB	European	2017	-0.0001104	0.0001307	0.3981	-	337199	695	336504	1	risk diff	Neale-B_UKBB_EUR_2017
rs4988235	rs4988235	chr2:136608646	chr2:135851076	A	G	Self-reported mania or bipolar disorder/manic depression	EFO_0000289;EFO_0000289;EFO_0007705	Neale B	UKBB	European	2017	-0.0001258	0.0001489	0.3981	-	337159	902	336257	1	risk diff	Neale-B_UKBB_EUR_2017
rs4988235	rs4988235	chr2:136608646	chr2:135851076	A	G	Somatoform disorders	EFO_0009687	Neale B	UKBB	European	2017	5.667e-05	6.712e-05	0.3985	+	337199	183	337016	1	risk diff	Neale-B_UKBB_EUR_2017
rs4988235	rs4988235	chr2:136608646	chr2:135851076	A	G	Self-reported ankylosing spondylitis	EFO_0003898	Neale B	UKBB	European	2017	-0.0001301	0.0001542	0.3987	-	337159	968	336191	1	risk diff	Neale-B_UKBB_EUR_2017
rs4988235	rs4988235	chr2:136608646	chr2:135851076	A	G	Other aneurysm	EFO_0004264	Neale B	UKBB	European	2017	4.772e-05	5.657e-05	0.3989	+	337199	130	337069	1	risk diff	Neale-B_UKBB_EUR_2017
rs4988235	rs4988235	chr2:136608646	chr2:135851076	A	G	Unspecified haematuria	-	Neale B	UKBB	European	2017	0.0003546	0.0004209	0.3996	+	337199	7363	329836	1	risk diff	Neale-B_UKBB_EUR_2017
rs4988235	rs4988235	chr2:136608646	chr2:135851076	A	G	Treatment with olanzapine	EFO_0007056	Neale B	UKBB	European	2017	8.073e-05	9.593e-05	0.4	+	337159	374	336785	1	risk diff	Neale-B_UKBB_EUR_2017
rs4988235	rs4988235	chr2:136608646	chr2:135851076	A	G	Cause of death: acute pancreatitis, unspecified	-	Neale B	UKBB	European	2017	-0.0008448	0.001004	0.4003	-	7637	21	7616	1	risk diff	Neale-B_UKBB_EUR_2017
rs4988235	rs4988235	chr2:136608646	chr2:135851076	A	G	Self-reported sarcoma or fibrosarcoma	EFO_0000691;EFO_0002087	Neale B	UKBB	European	2017	5.614e-05	6.676e-05	0.4003	+	337159	181	336978	1	risk diff	Neale-B_UKBB_EUR_2017
rs4988235	rs4988235	chr2:136608646	chr2:135851076	A	G	Other disorders of bone	EFO_0004260	Neale B	UKBB	European	2017	9.882e-05	0.0001175	0.4005	+	337199	562	336637	1	risk diff	Neale-B_UKBB_EUR_2017
rs4988235	rs4988235	chr2:136608646	chr2:135851076	A	G	Reason for reducing amount of alcohol drunk: health precaution	EFO_0004329	Neale B	UKBB	European	2017	-0.001871	0.002225	0.4006	-	124798	40728	84070	1	risk diff	Neale-B_UKBB_EUR_2017
rs4988235	rs4988235	chr2:136608646	chr2:135851076	A	G	Statin response difference triglycerides	GO_0036273;EFO_0004530	Barber M	20339536	European	2010	#N/A	#N/A	0.4007	#N/A	3932	0	3932	3	IVNT	Barber-M_Statins-TG_EUR_2010
rs4988235	rs4988235	chr2:136608646	chr2:135851076	A	G	Treatment with lymecycline	EFO_0007056	Neale B	UKBB	European	2017	5.268e-05	6.277e-05	0.4013	+	337159	160	336999	1	risk diff	Neale-B_UKBB_EUR_2017
rs4988235	rs4988235	chr2:136608646	chr2:135851076	A	G	Waist hip ratio adjusted for smoking	EFO_0007788	GIANT	28443625	European	2017	0.0035	0.0041	0.4023	+	167499	0	167499	66	IVNT	GIANT_WHR-adjusted-Smoking_EUR_2017
rs4988235	rs4988235	chr2:136608646	chr2:135851076	A	G	Former smoker	EFO_0006527	TAG	20418890	European	2010	-0.0168	0.02	0.4024	-	41278	23969	17309	14	log OR	TAG_FORMER_EUR_2010
rs4988235	rs4988235	chr2:136608646	chr2:135851076	A	G	log DI	-	MAGIC	24699409	European	2014	-0.018	0.021	0.4032	-	5130	0	5130	7	Z-score	MAGIC_DI_EUR_2014
rs4988235	rs4988235	chr2:136608646	chr2:135851076	A	G	Subsequent myocardial infarction	EFO_1000883	Neale B	UKBB	European	2017	8.554e-05	0.0001023	0.4032	+	337199	426	336773	1	risk diff	Neale-B_UKBB_EUR_2017
rs4988235	rs4988235	chr2:136608646	chr2:135851076	A	G	Treatment with estracombi tts patch	EFO_0007056	Neale B	UKBB	European	2017	3.516e-05	4.211e-05	0.4037	+	337159	72	337087	1	risk diff	Neale-B_UKBB_EUR_2017
rs4988235	rs4988235	chr2:136608646	chr2:135851076	A	G	Self-reported chronic fatigue syndrome	EFO_0004540	Neale B	UKBB	European	2017	0.0001616	0.0001937	0.4042	+	337159	1532	335627	1	risk diff	Neale-B_UKBB_EUR_2017
rs4988235	rs4988235	chr2:136608646	chr2:135851076	A	G	Self-reported scoliosis	EFO_0004273	Neale B	UKBB	European	2017	6.138e-05	7.359e-05	0.4042	+	337159	220	336939	1	risk diff	Neale-B_UKBB_EUR_2017
rs4988235	rs4988235	chr2:136608646	chr2:135851076	A	G	Other inflammatory liver diseases	EFO_0001421	Neale B	UKBB	European	2017	5.395e-05	6.469e-05	0.4043	+	337199	170	337029	1	risk diff	Neale-B_UKBB_EUR_2017
rs4988235	rs4988235	chr2:136608646	chr2:135851076	A	G	Eye problems or disorders: macular degeneration	EFO_0009606	Neale B	UKBB	European	2017	0.0006319	0.0007582	0.4046	+	108817	2524	106293	1	risk diff	Neale-B_UKBB_EUR_2017
rs4988235	rs4988235	chr2:136608646	chr2:135851076	A	G	Right eye presbyopia	-	Neale B	UKBB	European	2017	0.00183	0.002196	0.4047	+	29144	1587	27557	1	risk diff	Neale-B_UKBB_EUR_2017
rs4988235	rs4988235	chr2:136608646	chr2:135851076	A	G	Treatment with salmeterol	EFO_0007056	Neale B	UKBB	European	2017	-0.0001251	0.0001503	0.4049	-	337159	919	336240	1	risk diff	Neale-B_UKBB_EUR_2017
rs4988235	rs4988235	chr2:136608646	chr2:135851076	A	G	Other female pelvic inflammatory diseases	EFO_1001388	Neale B	UKBB	European	2017	9.232e-05	0.0001109	0.4053	+	337199	501	336698	1	risk diff	Neale-B_UKBB_EUR_2017
rs4988235	rs4988235	chr2:136608646	chr2:135851076	A	G	Cause of death: anus, unspecified	-	Neale B	UKBB	European	2017	-0.0007062	0.0008495	0.4058	-	7637	15	7622	1	risk diff	Neale-B_UKBB_EUR_2017
rs4988235	rs4988235	chr2:136608646	chr2:135851076	A	G	Cause of death: malignant neoplasm of kidney, except renal pelvis	EFO_0003865	Neale B	UKBB	European	2017	0.002197	0.002643	0.4058	+	7637	148	7489	1	risk diff	Neale-B_UKBB_EUR_2017
rs4988235	rs4988235	chr2:136608646	chr2:135851076	A	G	Treatment with asacol mr 400mg e or c tablet	EFO_0007056	Neale B	UKBB	European	2017	-4.984e-05	5.996e-05	0.4058	-	337159	146	337013	1	risk diff	Neale-B_UKBB_EUR_2017
rs4988235	rs4988235	chr2:136608646	chr2:135851076	A	G	Cause of death: b-cell lymphoma, unspecified	EFO_0000574	Neale B	UKBB	European	2017	0.001042	0.001258	0.4076	+	7637	33	7604	1	risk diff	Neale-B_UKBB_EUR_2017
rs4988235	rs4988235	chr2:136608646	chr2:135851076	A	G	Mothers age at death	EFO_0007796	Neale B	UKBB	European	2017	-0.003087	0.003728	0.4077	-	199690	0	199690	1	IVNT	Neale-B_UKBB_EUR_2017
rs4988235	rs4988235	chr2:136608646	chr2:135851076	A	G	Treatment with phenytoin	EFO_0007056	Neale B	UKBB	European	2017	7.29e-05	8.805e-05	0.4077	+	337159	315	336844	1	risk diff	Neale-B_UKBB_EUR_2017
rs4988235	rs4988235	chr2:136608646	chr2:135851076	A	G	Open wound of head	EFO_0009505	Neale B	UKBB	European	2017	-0.0001279	0.0001545	0.4078	-	337199	973	336226	1	risk diff	Neale-B_UKBB_EUR_2017
rs4988235	rs4988235	chr2:136608646	chr2:135851076	A	G	Enthesopathies of lower limb, excluding foot	EFO_0009666	Neale B	UKBB	European	2017	-5.413e-05	6.545e-05	0.4082	-	337199	174	337025	1	risk diff	Neale-B_UKBB_EUR_2017
rs4988235	rs4988235	chr2:136608646	chr2:135851076	A	G	Other malignant neoplasms of skin	EFO_0004198	Neale B	UKBB	European	2017	-0.0002829	0.0003422	0.4085	-	337199	4826	332373	1	risk diff	Neale-B_UKBB_EUR_2017
rs4988235	rs4988235	chr2:136608646	chr2:135851076	A	G	Self-reported cancer of lip or mouth/pharynx/oral cavity	EFO_0005570;EFO_0003868	Neale B	UKBB	European	2017	-3.623e-05	4.383e-05	0.4085	-	337159	78	337081	1	risk diff	Neale-B_UKBB_EUR_2017
rs4988235	rs4988235	chr2:136608646	chr2:135851076	A	G	Treatment with motilium 10mg tablet	EFO_0007056	Neale B	UKBB	European	2017	-4.338e-05	5.252e-05	0.4088	-	337159	112	337047	1	risk diff	Neale-B_UKBB_EUR_2017
rs4988235	rs4988235	chr2:136608646	chr2:135851076	A	G	Illnesses of siblings: severe depression	EFO_0003761	Neale B	UKBB	European	2017	-0.0006755	0.0008197	0.4099	-	260744	18239	242505	1	risk diff	Neale-B_UKBB_EUR_2017
rs4988235	rs4988235	chr2:136608646	chr2:135851076	A	G	Postpartum haemorrhage	EFO_0009579	Neale B	UKBB	European	2017	-6.573e-05	7.981e-05	0.4102	-	337199	259	336940	1	risk diff	Neale-B_UKBB_EUR_2017
rs4988235	rs4988235	chr2:136608646	chr2:135851076	A	G	Treatment with efexor 37.5mg tablet	EFO_0007056	Neale B	UKBB	European	2017	5.355e-05	6.507e-05	0.4106	+	337159	172	336987	1	risk diff	Neale-B_UKBB_EUR_2017
rs4988235	rs4988235	chr2:136608646	chr2:135851076	A	G	Procreative management	EFO_0009787	Neale B	UKBB	European	2017	-5.255e-05	6.392e-05	0.411	-	337199	166	337033	1	risk diff	Neale-B_UKBB_EUR_2017
rs4988235	rs4988235	chr2:136608646	chr2:135851076	A	G	Pain type experienced in last month: headache	EFO_0003843	Neale B	UKBB	European	2017	0.000941	0.001146	0.4116	+	336650	66967	269683	1	risk diff	Neale-B_UKBB_EUR_2017
rs4988235	rs4988235	chr2:136608646	chr2:135851076	A	G	Treatment with orlistat	EFO_0007056	Neale B	UKBB	European	2017	7.971e-05	9.707e-05	0.4116	+	337159	383	336776	1	risk diff	Neale-B_UKBB_EUR_2017
rs4988235	rs4988235	chr2:136608646	chr2:135851076	A	G	Other disorders of eyelid	EFO_0009547	Neale B	UKBB	European	2017	0.0002181	0.0002658	0.412	+	337199	2894	334305	1	risk diff	Neale-B_UKBB_EUR_2017
rs4988235	rs4988235	chr2:136608646	chr2:135851076	A	G	Treatment with calcium+ergocalciferol tablet	EFO_0007056	Neale B	UKBB	European	2017	5e-05	6.097e-05	0.4122	+	337159	151	337008	1	risk diff	Neale-B_UKBB_EUR_2017
rs4988235	rs4988235	chr2:136608646	chr2:135851076	A	G	Treatment with viscotears liquid eye gel	EFO_0007056	Neale B	UKBB	European	2017	0.0001127	0.0001377	0.4133	+	337159	772	336387	1	risk diff	Neale-B_UKBB_EUR_2017
rs4988235	rs4988235	chr2:136608646	chr2:135851076	A	G	Other diseases of intestine	EFO_0009431	Neale B	UKBB	European	2017	-0.0002499	0.0003055	0.4134	-	337199	3837	333362	1	risk diff	Neale-B_UKBB_EUR_2017
rs4988235	rs4988235	chr2:136608646	chr2:135851076	A	G	Self-reported heart valve problem or heart murmur	-	Neale B	UKBB	European	2017	0.0001926	0.0002359	0.4141	+	337159	2274	334885	1	risk diff	Neale-B_UKBB_EUR_2017
rs4988235	rs4988235	chr2:136608646	chr2:135851076	A	G	Home area population density: Scotland - other urban area	-	Neale B	UKBB	European	2017	0.0002413	0.0002956	0.4143	+	333997	3626	330371	1	risk diff	Neale-B_UKBB_EUR_2017
rs4988235	rs4988235	chr2:136608646	chr2:135851076	A	G	Self-reported venous thromboembolic disease	-	Neale B	UKBB	European	2017	3.291e-05	4.032e-05	0.4144	+	337159	66	337093	1	risk diff	Neale-B_UKBB_EUR_2017
rs4988235	rs4988235	chr2:136608646	chr2:135851076	A	G	Treatment with exemestane	EFO_0007056	Neale B	UKBB	European	2017	-4.841e-05	5.933e-05	0.4145	-	337159	143	337016	1	risk diff	Neale-B_UKBB_EUR_2017
rs4988235	rs4988235	chr2:136608646	chr2:135851076	A	G	Disorders of refraction and accommodation	-	Neale B	UKBB	European	2017	4.667e-05	5.722e-05	0.4147	+	337199	133	337066	1	risk diff	Neale-B_UKBB_EUR_2017
rs4988235	rs4988235	chr2:136608646	chr2:135851076	A	G	Treatment with macrogol ointment	EFO_0007056	Neale B	UKBB	European	2017	-3.796e-05	4.655e-05	0.4149	-	337159	88	337071	1	risk diff	Neale-B_UKBB_EUR_2017
rs4988235	rs4988235	chr2:136608646	chr2:135851076	A	G	Treatment with betamethasone	EFO_0007056	Neale B	UKBB	European	2017	9.301e-05	0.0001143	0.4157	+	337159	531	336628	1	risk diff	Neale-B_UKBB_EUR_2017
rs4988235	rs4988235	chr2:136608646	chr2:135851076	A	G	Reason for reducing amount of alcohol drunk: doctors advice	EFO_0004329	Neale B	UKBB	European	2017	-0.0005655	0.0006954	0.4161	-	124798	2759	122039	1	risk diff	Neale-B_UKBB_EUR_2017
rs4988235	rs4988235	chr2:136608646	chr2:135851076	A	G	Self-reported crohns disease	EFO_0000384	Neale B	UKBB	European	2017	0.0001294	0.0001592	0.4164	+	337159	1032	336127	1	risk diff	Neale-B_UKBB_EUR_2017
rs4988235	rs4988235	chr2:136608646	chr2:135851076	A	G	Self-reported renal failure not requiring dialysis	EFO_0003884	Neale B	UKBB	European	2017	6.534e-05	8.046e-05	0.4167	+	337159	263	336896	1	risk diff	Neale-B_UKBB_EUR_2017
rs4988235	rs4988235	chr2:136608646	chr2:135851076	A	G	Treatment with mirapexin 0.088mg tablet	EFO_0007056	Neale B	UKBB	European	2017	3.823e-05	4.708e-05	0.4168	+	337159	90	337069	1	risk diff	Neale-B_UKBB_EUR_2017
rs4988235	rs4988235	chr2:136608646	chr2:135851076	A	G	Treatment with adalat 5mg capsule	EFO_0007056	Neale B	UKBB	European	2017	-0.0001134	0.0001398	0.4173	-	337159	795	336364	1	risk diff	Neale-B_UKBB_EUR_2017
rs4988235	rs4988235	chr2:136608646	chr2:135851076	A	G	Other acquired deformities of limbs	-	Neale B	UKBB	European	2017	7.829e-05	9.656e-05	0.4175	+	337199	379	336820	1	risk diff	Neale-B_UKBB_EUR_2017
rs4988235	rs4988235	chr2:136608646	chr2:135851076	A	G	Treatment with leflunomide	EFO_0007056	Neale B	UKBB	European	2017	4.859e-05	5.996e-05	0.4177	+	337159	146	337013	1	risk diff	Neale-B_UKBB_EUR_2017
rs4988235	rs4988235	chr2:136608646	chr2:135851076	A	G	Treatment with carmellose	EFO_0007056	Neale B	UKBB	European	2017	4.705e-05	5.808e-05	0.4179	+	337159	137	337022	1	risk diff	Neale-B_UKBB_EUR_2017
rs4988235	rs4988235	chr2:136608646	chr2:135851076	A	G	Treatment with carvedilol	EFO_0007056	Neale B	UKBB	European	2017	6.015e-05	7.425e-05	0.4179	+	337159	224	336935	1	risk diff	Neale-B_UKBB_EUR_2017
rs4988235	rs4988235	chr2:136608646	chr2:135851076	A	G	Self-reported heart arrhythmia	EFO_0004269	Neale B	UKBB	European	2017	0.0001729	0.0002136	0.4181	+	337159	1862	335297	1	risk diff	Neale-B_UKBB_EUR_2017
rs4988235	rs4988235	chr2:136608646	chr2:135851076	A	G	Cause of death: intracranial haemorrhage, unspecified	EFO_0000551	Neale B	UKBB	European	2017	0.0006872	0.0008493	0.4184	+	7637	15	7622	1	risk diff	Neale-B_UKBB_EUR_2017
rs4988235	rs4988235	chr2:136608646	chr2:135851076	A	G	Treatment with calcipotriol	EFO_0007056	Neale B	UKBB	European	2017	5.609e-05	6.946e-05	0.4194	+	337159	196	336963	1	risk diff	Neale-B_UKBB_EUR_2017
rs4988235	rs4988235	chr2:136608646	chr2:135851076	A	G	Other diseases of jaws	EFO_0009468	Neale B	UKBB	European	2017	-4.412e-05	5.481e-05	0.4208	-	337199	122	337077	1	risk diff	Neale-B_UKBB_EUR_2017
rs4988235	rs4988235	chr2:136608646	chr2:135851076	A	G	Polyarthrosis	EFO_1000999	Neale B	UKBB	European	2017	-9.902e-05	0.0001231	0.421	-	337199	616	336583	1	risk diff	Neale-B_UKBB_EUR_2017
rs4988235	rs4988235	chr2:136608646	chr2:135851076	A	G	Treatment with naratriptan	EFO_0007056	Neale B	UKBB	European	2017	6.382e-05	7.937e-05	0.4214	+	337159	256	336903	1	risk diff	Neale-B_UKBB_EUR_2017
rs4988235	rs4988235	chr2:136608646	chr2:135851076	A	G	Illnesses of siblings: none of the above, group 1	-	Neale B	UKBB	European	2017	-0.001233	0.001535	0.4216	-	262734	178376	84358	1	risk diff	Neale-B_UKBB_EUR_2017
rs4988235	rs4988235	chr2:136608646	chr2:135851076	A	G	Number of depression episodes	EFO_0003761	Neale B	UKBB	European	2017	0.005653	0.007044	0.4223	+	42378	0	42378	1	-	Neale-B_UKBB_EUR_2017
rs4988235	rs4988235	chr2:136608646	chr2:135851076	A	G	Cause of death: organ-limited amyloidosis	-	Neale B	UKBB	European	2017	-0.0004652	0.0005804	0.4228	-	7637	7	7630	1	risk diff	Neale-B_UKBB_EUR_2017
rs4988235	rs4988235	chr2:136608646	chr2:135851076	A	G	Treatment with zomig 2.5mg tablet	EFO_0007056	Neale B	UKBB	European	2017	7.063e-05	8.817e-05	0.4231	+	337159	316	336843	1	risk diff	Neale-B_UKBB_EUR_2017
rs4988235	rs4988235	chr2:136608646	chr2:135851076	A	G	Infant head circumference	EFO_0004577	EGGC	22504419	European	2012	0.0125	0.0157	0.4241	+	10768	0	10768	7	Z-score	EGGC_HC_EUR_2012
rs4988235	rs4988235	chr2:136608646	chr2:135851076	A	G	Medical abortion	EFO_1001491	Neale B	UKBB	European	2017	-0.0001128	0.0001412	0.4242	-	337199	813	336386	1	risk diff	Neale-B_UKBB_EUR_2017
rs4988235	rs4988235	chr2:136608646	chr2:135851076	A	G	Cis trans-18:2	EFO_0006825;EFO_0006824;EFO_0005110	CHARGE	25646338	European	2015	0.0004	0.0005	0.4247	+	8013	0	8013	7	%	CHARGE_Cis-trans-182_EUR_2015
rs4988235	rs4988235	chr2:136608646	chr2:135851076	A	G	Premature rupture of membranes	EFO_0006917	Neale B	UKBB	European	2017	-9.383e-05	0.0001179	0.4261	-	337199	566	336633	1	risk diff	Neale-B_UKBB_EUR_2017
rs4988235	rs4988235	chr2:136608646	chr2:135851076	A	G	Treatment with methotrexate	EFO_0007056	Neale B	UKBB	European	2017	0.000166	0.0002087	0.4262	+	337159	1778	335381	1	risk diff	Neale-B_UKBB_EUR_2017
rs4988235	rs4988235	chr2:136608646	chr2:135851076	A	G	IgG monogalactosylation	EFO_0008423	Shen X	28878392	European	2017	#N/A	#N/A	0.4271	#N/A	1960	0	1960	1	IVNT	Shen-X_IgG-monogalactosylation_EUR_2017
rs4988235	rs4988235	chr2:136608646	chr2:135851076	A	G	Self-reported blistering or desquamating skin disorder	-	Neale B	UKBB	European	2017	9.014e-05	0.0001136	0.4276	+	337159	525	336634	1	risk diff	Neale-B_UKBB_EUR_2017
rs4988235	rs4988235	chr2:136608646	chr2:135851076	A	G	Other disorders of gingiva and edentulous alveolar ridge	EFO_0009670	Neale B	UKBB	European	2017	-4.418e-05	5.57e-05	0.4277	-	337199	126	337073	1	risk diff	Neale-B_UKBB_EUR_2017
rs4988235	rs4988235	chr2:136608646	chr2:135851076	A	G	Fracture at wrist and hand level	EFO_0009515	Neale B	UKBB	European	2017	-0.0001341	0.0001693	0.4282	-	337199	1168	336031	1	risk diff	Neale-B_UKBB_EUR_2017
rs4988235	rs4988235	chr2:136608646	chr2:135851076	A	G	Treatment with becloforte 250micrograms inhaler	EFO_0007056	Neale B	UKBB	European	2017	-5.243e-05	6.62e-05	0.4284	-	337159	178	336981	1	risk diff	Neale-B_UKBB_EUR_2017
rs4988235	rs4988235	chr2:136608646	chr2:135851076	A	G	Cause of death: stroke, not specified as haemorrhage or infarction	EFO_0000712	Neale B	UKBB	European	2017	0.00162	0.002045	0.4285	+	7637	88	7549	1	risk diff	Neale-B_UKBB_EUR_2017
rs4988235	rs4988235	chr2:136608646	chr2:135851076	A	G	Average weekly intake of other alcoholic drinks	EFO_0004329	Neale B	UKBB	European	2017	-0.0008601	0.001087	0.4286	-	79291	0	79291	1	-	Neale-B_UKBB_EUR_2017
rs4988235	rs4988235	chr2:136608646	chr2:135851076	A	G	Other disorders of middle ear and mastoid	EFO_1001455	Neale B	UKBB	European	2017	-5.297e-05	6.693e-05	0.4287	-	337199	182	337017	1	risk diff	Neale-B_UKBB_EUR_2017
rs4988235	rs4988235	chr2:136608646	chr2:135851076	A	G	Other noninflammatory disorders of cervix uteri	EFO_0007202	Neale B	UKBB	European	2017	6.963e-05	8.814e-05	0.4296	+	337199	316	336883	1	risk diff	Neale-B_UKBB_EUR_2017
rs4988235	rs4988235	chr2:136608646	chr2:135851076	A	G	Melanocytic naevi	EFO_0009675	Neale B	UKBB	European	2017	-0.0001988	0.0002518	0.4298	-	337199	2596	334603	1	risk diff	Neale-B_UKBB_EUR_2017
rs4988235	rs4988235	chr2:136608646	chr2:135851076	A	G	Waist hip ratio in females	EFO_0004343	GIANT	25673412	Mixed	2015	0.0039	0.0049	0.43	+	124591	0	124591	101	IVNT	GIANT_WHR-F_Mixed_2015
rs4988235	rs4988235	chr2:136608646	chr2:135851076	A	G	Illnesses of siblings: prostate cancer	EFO_0001663	Neale B	UKBB	European	2017	0.0003163	0.0004009	0.4301	+	260114	4128	255986	1	risk diff	Neale-B_UKBB_EUR_2017
rs4988235	rs4988235	chr2:136608646	chr2:135851076	A	G	Treatment with ezetimibe	EFO_0007056	Neale B	UKBB	European	2017	0.0001741	0.0002211	0.431	+	337159	1997	335162	1	risk diff	Neale-B_UKBB_EUR_2017
rs4988235	rs4988235	chr2:136608646	chr2:135851076	A	G	log Proinsulin	EFO_0004467	MAGIC	21873549	European	2011	0.0062	0.0078	0.4316	+	10701	0	10701	4	pmol/l	MAGIC_Proinsulin_EUR_2011
rs4988235	rs4988235	chr2:136608646	chr2:135851076	A	G	Neutrophil percentage of white cells	EFO_0004586	Astle W	27863252	European	2016	-0.00292	0.003719	0.4323	-	173480	0	173480	2	IVNT	Astle-W_Blood-Cell-Traits_EUR_2016
rs4988235	rs4988235	chr2:136608646	chr2:135851076	A	G	Number of treatments or medications taken	EFO_0007056	Neale B	UKBB	European	2017	0.001808	0.002303	0.4325	+	337159	0	337159	1	-	Neale-B_UKBB_EUR_2017
rs4988235	rs4988235	chr2:136608646	chr2:135851076	A	G	Self-reported umbilical hernia	-	Neale B	UKBB	European	2017	-6.788e-05	8.649e-05	0.4325	-	337159	304	336855	1	risk diff	Neale-B_UKBB_EUR_2017
rs4988235	rs4988235	chr2:136608646	chr2:135851076	A	G	Prospective memory result	-	Neale B	UKBB	European	2017	-0.001985	0.002531	0.4328	-	111099	0	111099	1	-	Neale-B_UKBB_EUR_2017
rs4988235	rs4988235	chr2:136608646	chr2:135851076	A	G	Treatment with calceos chewable tablet	EFO_0007056	Neale B	UKBB	European	2017	-5.363e-05	6.838e-05	0.4329	-	337159	190	336969	1	risk diff	Neale-B_UKBB_EUR_2017
rs4988235	rs4988235	chr2:136608646	chr2:135851076	A	G	Cause of death: fatty liver	EFO_0003095;EFO_0001422;EFO_0008421	Neale B	UKBB	European	2017	0.0005148	0.0006574	0.4336	+	7637	9	7628	1	risk diff	Neale-B_UKBB_EUR_2017
rs4988235	rs4988235	chr2:136608646	chr2:135851076	A	G	Treatment with evorel conti patch	EFO_0007056	Neale B	UKBB	European	2017	7.555e-05	9.653e-05	0.4338	+	337159	379	336780	1	risk diff	Neale-B_UKBB_EUR_2017
rs4988235	rs4988235	chr2:136608646	chr2:135851076	A	G	Self-reported peptic ulcer	EFO_0009454	Neale B	UKBB	European	2017	7.196e-05	9.199e-05	0.4341	+	337159	344	336815	1	risk diff	Neale-B_UKBB_EUR_2017
rs4988235	rs4988235	chr2:136608646	chr2:135851076	A	G	Self-reported peripheral vascular disease	EFO_0003875	Neale B	UKBB	European	2017	9.67e-05	0.0001237	0.4343	+	337159	622	336537	1	risk diff	Neale-B_UKBB_EUR_2017
rs4988235	rs4988235	chr2:136608646	chr2:135851076	A	G	Self-reported heart or cardiac problem	-	Neale B	UKBB	European	2017	-0.0001282	0.000164	0.4344	-	337159	1096	336063	1	risk diff	Neale-B_UKBB_EUR_2017
rs4988235	rs4988235	chr2:136608646	chr2:135851076	A	G	Self-reported varicose veins	-	Neale B	UKBB	European	2017	-0.0001347	0.0001725	0.4348	-	337159	1213	335946	1	risk diff	Neale-B_UKBB_EUR_2017
rs4988235	rs4988235	chr2:136608646	chr2:135851076	A	G	IgG disialylation	EFO_0008429	Shen X	28878392	European	2017	#N/A	#N/A	0.4349	#N/A	1960	0	1960	1	IVNT	Shen-X_IgG-Disialylation_EUR_2017
rs4988235	rs4988235	chr2:136608646	chr2:135851076	A	G	Treatment with moxonidine	EFO_0007056	Neale B	UKBB	European	2017	-6.45e-05	8.272e-05	0.4355	-	337159	278	336881	1	risk diff	Neale-B_UKBB_EUR_2017
rs4988235	rs4988235	chr2:136608646	chr2:135851076	A	G	Other noninflammatory disorders of vagina	EFO_0009549	Neale B	UKBB	European	2017	9.042e-05	0.000116	0.4357	+	337199	548	336651	1	risk diff	Neale-B_UKBB_EUR_2017
rs4988235	rs4988235	chr2:136608646	chr2:135851076	A	G	High grade serous ovarian cancer	EFO_1001516	Phelan M	28346442	European	2017	0.01458	0.01871	0.4357	+	53978	13037	40941	63	log OR	Phelan-M_HGSOC_EUR_2017
rs4988235	rs4988235	chr2:136608646	chr2:135851076	A	G	Self-reported fracture vertebra or crush fracture / vertebral collapse	EFO_0003902	Neale B	UKBB	European	2017	-6.138e-05	7.876e-05	0.4358	-	337159	252	336907	1	risk diff	Neale-B_UKBB_EUR_2017
rs4988235	rs4988235	chr2:136608646	chr2:135851076	A	G	Gout	EFO_0004274	Neale B	UKBB	European	2017	5.192e-05	6.673e-05	0.4365	+	337199	181	337018	1	risk diff	Neale-B_UKBB_EUR_2017
rs4988235	rs4988235	chr2:136608646	chr2:135851076	A	G	Injury of muscle and tendon at shoulder and upper arm level	EFO_1001178	Neale B	UKBB	European	2017	-3.538e-05	4.548e-05	0.4366	-	337199	84	337115	1	risk diff	Neale-B_UKBB_EUR_2017
rs4988235	rs4988235	chr2:136608646	chr2:135851076	A	G	Treatment with iron product	EFO_0007056	Neale B	UKBB	European	2017	-0.0001181	0.0001518	0.4366	-	337159	938	336221	1	risk diff	Neale-B_UKBB_EUR_2017
rs4988235	rs4988235	chr2:136608646	chr2:135851076	A	G	Other disorders of kidney and ureter	EFO_0003086	Neale B	UKBB	European	2017	6.415e-05	8.256e-05	0.4372	+	337199	277	336922	1	risk diff	Neale-B_UKBB_EUR_2017
rs4988235	rs4988235	chr2:136608646	chr2:135851076	A	G	Self-reported thyroid problem	EFO_1000627	Neale B	UKBB	European	2017	0.0001144	0.0001475	0.438	+	337159	887	336272	1	risk diff	Neale-B_UKBB_EUR_2017
rs4988235	rs4988235	chr2:136608646	chr2:135851076	A	G	Illnesses of mother: bowel cancer	EFO_1001951	Neale B	UKBB	European	2017	-0.000508	0.0006557	0.4385	-	309418	16072	293346	1	risk diff	Neale-B_UKBB_EUR_2017
rs4988235	rs4988235	chr2:136608646	chr2:135851076	A	G	Self-reported carpal tunnel syndrome	EFO_0004143	Neale B	UKBB	European	2017	9.067e-05	0.0001172	0.4393	+	337159	559	336600	1	risk diff	Neale-B_UKBB_EUR_2017
rs4988235	rs4988235	chr2:136608646	chr2:135851076	A	G	Age at menarche	EFO_0004703;EFO_0007701;EFO_0007702	ReproGen	25231870	European	2014	-0.0054	0.006993	0.44	-	182416	0	182416	58	years	ReproGen_Age-at-Menarche_EUR_2014
rs4988235	rs4988235	chr2:136608646	chr2:135851076	A	G	Waist circumference in physically inactive indivdiuals	EFO_0004342	GIANT	28448500	Mixed	2017	0.0059	0.0077	0.4402	+	47269	0	47269	58	IVNT	GIANT_Waist-Inactive_Mixed_2017
rs4988235	rs4988235	chr2:136608646	chr2:135851076	A	G	Mouth or teeth dental problems: painful gums	-	Neale B	UKBB	European	2017	0.0003644	0.0004728	0.4409	+	336138	9287	326851	1	risk diff	Neale-B_UKBB_EUR_2017
rs4988235	rs4988235	chr2:136608646	chr2:135851076	A	G	Why stopped smoking: health precaution	EFO_0005671	Neale B	UKBB	European	2017	-0.002175	0.002827	0.4416	-	82082	51560	30522	1	risk diff	Neale-B_UKBB_EUR_2017
rs4988235	rs4988235	chr2:136608646	chr2:135851076	A	G	Viral infection of unspecified site	EFO_0000763	Neale B	UKBB	European	2017	-0.0001007	0.0001309	0.4417	-	337199	697	336502	1	risk diff	Neale-B_UKBB_EUR_2017
rs4988235	rs4988235	chr2:136608646	chr2:135851076	A	G	Other cerebrovascular diseases	EFO_1000976	Neale B	UKBB	European	2017	-6.388e-05	8.315e-05	0.4424	-	337199	281	336918	1	risk diff	Neale-B_UKBB_EUR_2017
rs4988235	rs4988235	chr2:136608646	chr2:135851076	A	G	Cause of death: pharynx, unspecified	-	Neale B	UKBB	European	2017	-0.0004452	0.0005806	0.4432	-	7637	7	7630	1	risk diff	Neale-B_UKBB_EUR_2017
rs4988235	rs4988235	chr2:136608646	chr2:135851076	A	G	Treatment with almotriptan	EFO_0007056	Neale B	UKBB	European	2017	3.205e-05	4.181e-05	0.4433	+	337159	71	337088	1	risk diff	Neale-B_UKBB_EUR_2017
rs4988235	rs4988235	chr2:136608646	chr2:135851076	A	G	Other congenital malformations of skin	-	Neale B	UKBB	European	2017	3.089e-05	4.031e-05	0.4435	+	337199	66	337133	1	risk diff	Neale-B_UKBB_EUR_2017
rs4988235	rs4988235	chr2:136608646	chr2:135851076	A	G	Treatment with co-dydramol	EFO_0007056	Neale B	UKBB	European	2017	-0.0001736	0.0002265	0.4436	-	337159	2097	335062	1	risk diff	Neale-B_UKBB_EUR_2017
rs4988235	rs4988235	chr2:136608646	chr2:135851076	A	G	Self-reported other neurological problem	EFO_0000618	Neale B	UKBB	European	2017	0.0001418	0.0001853	0.4441	+	337159	1400	335759	1	risk diff	Neale-B_UKBB_EUR_2017
rs4988235	rs4988235	chr2:136608646	chr2:135851076	A	G	Nasal polyp	EFO_1000391	Neale B	UKBB	European	2017	0.0001531	0.0002002	0.4445	+	337199	1637	335562	1	risk diff	Neale-B_UKBB_EUR_2017
rs4988235	rs4988235	chr2:136608646	chr2:135851076	A	G	Nervous feelings	-	Neale B	UKBB	European	2017	0.0009445	0.001235	0.4445	+	328725	77767	250958	1	risk diff	Neale-B_UKBB_EUR_2017
rs4988235	rs4988235	chr2:136608646	chr2:135851076	A	G	Treatment with travatan 40micrograms or ml eye drops	EFO_0007056	Neale B	UKBB	European	2017	5.715e-05	7.492e-05	0.4456	+	337159	228	336931	1	risk diff	Neale-B_UKBB_EUR_2017
rs4988235	rs4988235	chr2:136608646	chr2:135851076	A	G	Poisoning by narcotics and psychodysleptics	EFO_0008546	Neale B	UKBB	European	2017	-5.076e-05	6.656e-05	0.4457	-	337199	180	337019	1	risk diff	Neale-B_UKBB_EUR_2017
rs4988235	rs4988235	chr2:136608646	chr2:135851076	A	G	Pilonidal cyst	-	Neale B	UKBB	European	2017	-6.532e-05	8.59e-05	0.447	-	337199	300	336899	1	risk diff	Neale-B_UKBB_EUR_2017
rs4988235	rs4988235	chr2:136608646	chr2:135851076	A	G	Self-reported rectal or colon adenoma or polyps	EFO_0000232;EFO_0000662	Neale B	UKBB	European	2017	-0.0001187	0.0001565	0.448	-	337159	997	336162	1	risk diff	Neale-B_UKBB_EUR_2017
rs4988235	rs4988235	chr2:136608646	chr2:135851076	A	G	Treatment with dovonex scalp solution	EFO_0007056	Neale B	UKBB	European	2017	3.15e-05	4.152e-05	0.448	+	337159	70	337089	1	risk diff	Neale-B_UKBB_EUR_2017
rs4988235	rs4988235	chr2:136608646	chr2:135851076	A	G	Other hearing loss	EFO_0004238	Neale B	UKBB	European	2017	-6.118e-05	8.076e-05	0.4487	-	337199	265	336934	1	risk diff	Neale-B_UKBB_EUR_2017
rs4988235	rs4988235	chr2:136608646	chr2:135851076	A	G	Treatment with polyvinyl alcohol 1% eye drops	EFO_0007056	Neale B	UKBB	European	2017	3.014e-05	4.001e-05	0.4513	+	337159	65	337094	1	risk diff	Neale-B_UKBB_EUR_2017
rs4988235	rs4988235	chr2:136608646	chr2:135851076	A	G	Snoring	EFO_0008341	Neale B	UKBB	European	2017	-0.001066	0.001415	0.4514	-	314449	117812	196637	1	risk diff	Neale-B_UKBB_EUR_2017
rs4988235	rs4988235	chr2:136608646	chr2:135851076	A	G	Scoliosis	EFO_0004273	Neale B	UKBB	European	2017	3.696e-05	4.912e-05	0.4518	+	337199	98	337101	1	risk diff	Neale-B_UKBB_EUR_2017
rs4988235	rs4988235	chr2:136608646	chr2:135851076	A	G	Self-reported fracture pelvis	EFO_0009622	Neale B	UKBB	European	2017	4.401e-05	5.85e-05	0.4519	+	337159	139	337020	1	risk diff	Neale-B_UKBB_EUR_2017
rs4988235	rs4988235	chr2:136608646	chr2:135851076	A	G	Cause of death: asthma, unspecified	EFO_0000270	Neale B	UKBB	European	2017	0.0004939	0.0006582	0.453	+	7637	9	7628	1	risk diff	Neale-B_UKBB_EUR_2017
rs4988235	rs4988235	chr2:136608646	chr2:135851076	A	G	Other diseases of lip and oral mucosa	EFO_1001047	Neale B	UKBB	European	2017	-0.000134	0.0001788	0.4534	-	337199	1303	335896	1	risk diff	Neale-B_UKBB_EUR_2017
rs4988235	rs4988235	chr2:136608646	chr2:135851076	A	G	High light scatter percentage of red cells	EFO_0004586	Astle W	27863252	European	2016	-0.002802	0.003742	0.4539	-	173480	0	173480	2	IVNT	Astle-W_Blood-Cell-Traits_EUR_2016
rs4988235	rs4988235	chr2:136608646	chr2:135851076	A	G	Overall health rating	-	Neale B	UKBB	European	2017	0.001561	0.002086	0.4541	+	336020	0	336020	1	-	Neale-B_UKBB_EUR_2017
rs4988235	rs4988235	chr2:136608646	chr2:135851076	A	G	Self-reported dyspepsia or indigestion	EFO_0008533	Neale B	UKBB	European	2017	-7.573e-05	0.0001012	0.4541	-	337159	416	336743	1	risk diff	Neale-B_UKBB_EUR_2017
rs4988235	rs4988235	chr2:136608646	chr2:135851076	A	G	Self-reported lung cancer	EFO_0001071	Neale B	UKBB	European	2017	5.111e-05	6.839e-05	0.4549	+	337159	190	336969	1	risk diff	Neale-B_UKBB_EUR_2017
rs4988235	rs4988235	chr2:136608646	chr2:135851076	A	G	Other disorders of pancreatic internal secretion	EFO_0009605	Neale B	UKBB	European	2017	-5.595e-05	7.491e-05	0.4551	-	337199	228	336971	1	risk diff	Neale-B_UKBB_EUR_2017
rs4988235	rs4988235	chr2:136608646	chr2:135851076	A	G	2 hour fasting glucose	EFO_0004465	MAGIC	20081857	European	2010	0.015	0.02	0.4556	+	15234	0	15234	9	mmol/l	MAGIC_2HG_EUR_2010
rs4988235	rs4988235	chr2:136608646	chr2:135851076	A	G	Cause of death: endocarditis, valve unspecified	EFO_0000465	Neale B	UKBB	European	2017	-0.0004633	0.0006209	0.4556	-	7637	8	7629	1	risk diff	Neale-B_UKBB_EUR_2017
rs4988235	rs4988235	chr2:136608646	chr2:135851076	A	G	Acute appendicitis	EFO_0007149	Neale B	UKBB	European	2017	0.0001512	0.0002027	0.4557	+	337199	1676	335523	1	risk diff	Neale-B_UKBB_EUR_2017
rs4988235	rs4988235	chr2:136608646	chr2:135851076	A	G	Self-reported migraine	EFO_0005296	Neale B	UKBB	European	2017	0.0003634	0.0004873	0.4558	+	337159	10007	327152	1	risk diff	Neale-B_UKBB_EUR_2017
rs4988235	rs4988235	chr2:136608646	chr2:135851076	A	G	Inguinal hernia	-	Neale B	UKBB	European	2017	0.0003384	0.0004539	0.456	+	337199	8815	328384	1	risk diff	Neale-B_UKBB_EUR_2017
rs4988235	rs4988235	chr2:136608646	chr2:135851076	A	G	Treatment with pizotifen	EFO_0007056	Neale B	UKBB	European	2017	-8.469e-05	0.0001136	0.456	-	337159	525	336634	1	risk diff	Neale-B_UKBB_EUR_2017
rs4988235	rs4988235	chr2:136608646	chr2:135851076	A	G	Treatment with protelos 2g sachets	EFO_0007056	Neale B	UKBB	European	2017	-3.489e-05	4.681e-05	0.456	-	337159	89	337070	1	risk diff	Neale-B_UKBB_EUR_2017
rs4988235	rs4988235	chr2:136608646	chr2:135851076	A	G	Self-reported optic neuritis	EFO_0007405	Neale B	UKBB	European	2017	4.064e-05	5.459e-05	0.4566	+	337159	121	337038	1	risk diff	Neale-B_UKBB_EUR_2017
rs4988235	rs4988235	chr2:136608646	chr2:135851076	A	G	Chest pain felt during physical activity	EFO_0003843	Neale B	UKBB	European	2017	0.002117	0.002848	0.4572	+	50451	0	50451	1	-	Neale-B_UKBB_EUR_2017
rs4988235	rs4988235	chr2:136608646	chr2:135851076	A	G	Major depressive disorder	EFO_0003761	PGC	22472876	European	2013	0.01882	0.0251	0.4579	+	18759	9240	9519	9	log OR	PGC_MDD_EUR_2013
rs4988235	rs4988235	chr2:136608646	chr2:135851076	A	G	Other retinal disorders	-	Neale B	UKBB	European	2017	-0.0001047	0.0001411	0.4582	-	337199	810	336389	1	risk diff	Neale-B_UKBB_EUR_2017
rs4988235	rs4988235	chr2:136608646	chr2:135851076	A	G	Cause of death: bladder, unspecified	-	Neale B	UKBB	European	2017	-0.001591	0.002147	0.4588	-	7637	97	7540	1	risk diff	Neale-B_UKBB_EUR_2017
rs4988235	rs4988235	chr2:136608646	chr2:135851076	A	G	Treatment with regulan 3.6g or sachet powder	EFO_0007056	Neale B	UKBB	European	2017	-3.349e-05	4.521e-05	0.4588	-	337159	83	337076	1	risk diff	Neale-B_UKBB_EUR_2017
rs4988235	rs4988235	chr2:136608646	chr2:135851076	A	G	Treatment with promethazine product	EFO_0007056	Neale B	UKBB	European	2017	-2.822e-05	3.812e-05	0.4591	-	337159	59	337100	1	risk diff	Neale-B_UKBB_EUR_2017
rs4988235	rs4988235	chr2:136608646	chr2:135851076	A	G	Injury of muscle and tendon at lower leg level	EFO_0000546	Neale B	UKBB	European	2017	8.147e-05	0.0001101	0.4593	+	337199	493	336706	1	risk diff	Neale-B_UKBB_EUR_2017
rs4988235	rs4988235	chr2:136608646	chr2:135851076	A	G	Hypertrophy of breast	EFO_0002460	Neale B	UKBB	European	2017	7.808e-05	0.0001056	0.4599	+	337199	454	336745	1	risk diff	Neale-B_UKBB_EUR_2017
rs4988235	rs4988235	chr2:136608646	chr2:135851076	A	G	Myocardial infarction	EFO_0000612	CARDIoGRAMplusC4D	26343387	Mixed	2015	-0.008965	0.01214	0.4604	-	167181	43677	123504	48	log OR	CARDIoGRAMplusC4D_MI_Mixed_2015
rs4988235	rs4988235	chr2:136608646	chr2:135851076	A	G	Treatment with fexofenadine	EFO_0007056	Neale B	UKBB	European	2017	0.00012	0.0001627	0.4608	+	337159	1078	336081	1	risk diff	Neale-B_UKBB_EUR_2017
rs4988235	rs4988235	chr2:136608646	chr2:135851076	A	G	Illnesses of siblings: alzheimers disease or dementia	EFO_0000249	Neale B	UKBB	European	2017	0.0001754	0.000238	0.461	+	260016	1468	258548	1	risk diff	Neale-B_UKBB_EUR_2017
rs4988235	rs4988235	chr2:136608646	chr2:135851076	A	G	Noninflammatory disorders of ovary, fallopian tube and broad ligament	EFO_0009548	Neale B	UKBB	European	2017	-0.0001465	0.0001988	0.4611	-	337199	1619	335580	1	risk diff	Neale-B_UKBB_EUR_2017
rs4988235	rs4988235	chr2:136608646	chr2:135851076	A	G	Cause of death: pneumonia, unspecified	-	Neale B	UKBB	European	2017	0.001309	0.001776	0.4612	+	7637	66	7571	1	risk diff	Neale-B_UKBB_EUR_2017
rs4988235	rs4988235	chr2:136608646	chr2:135851076	A	G	Loud music exposure frequency	EFO_0007616	Neale B	UKBB	European	2017	0.002687	0.003647	0.4613	+	109889	0	109889	1	-	Neale-B_UKBB_EUR_2017
rs4988235	rs4988235	chr2:136608646	chr2:135851076	A	G	Maternal smoking around birth	EFO_0006527	Neale B	UKBB	European	2017	0.001049	0.001425	0.4617	+	289727	88601	201126	1	risk diff	Neale-B_UKBB_EUR_2017
rs4988235	rs4988235	chr2:136608646	chr2:135851076	A	G	Postprocedural disorders of genito-urinary system	EFO_0009663	Neale B	UKBB	European	2017	6.933e-05	9.422e-05	0.4618	+	337199	361	336838	1	risk diff	Neale-B_UKBB_EUR_2017
rs4988235	rs4988235	chr2:136608646	chr2:135851076	A	G	log Adiponectin	EFO_0004502	ADIPOGen	22479202	European	2012	0.003634	0.004799	0.4628	+	29347	0	29347	18	ug/ml	ADIPOGen_Adiponectin_EUR_2012
rs4988235	rs4988235	chr2:136608646	chr2:135851076	A	G	Treatment with conjugated oestrogens	EFO_0007056	Neale B	UKBB	European	2017	-3.003e-05	4.092e-05	0.463	-	337159	68	337091	1	risk diff	Neale-B_UKBB_EUR_2017
rs4988235	rs4988235	chr2:136608646	chr2:135851076	A	G	Self-reported adrenocortical insufficiency or addisons disease	EFO_0009491	Neale B	UKBB	European	2017	-4.32e-05	5.892e-05	0.4634	-	337159	141	337018	1	risk diff	Neale-B_UKBB_EUR_2017
rs4988235	rs4988235	chr2:136608646	chr2:135851076	A	G	Fracture of rib, sternum and thoracic spine	EFO_0009620	Neale B	UKBB	European	2017	8.707e-05	0.0001188	0.4635	+	337199	574	336625	1	risk diff	Neale-B_UKBB_EUR_2017
rs4988235	rs4988235	chr2:136608646	chr2:135851076	A	G	Illnesses of siblings: heart disease	EFO_0003777	Neale B	UKBB	European	2017	0.0007049	0.0009625	0.4639	+	261582	26382	235200	1	risk diff	Neale-B_UKBB_EUR_2017
rs4988235	rs4988235	chr2:136608646	chr2:135851076	A	G	Types of transport used, excluding work: none of the above	-	Neale B	UKBB	European	2017	-9.795e-05	0.0001338	0.4641	-	335650	722	334928	1	risk diff	Neale-B_UKBB_EUR_2017
rs4988235	rs4988235	chr2:136608646	chr2:135851076	A	G	Gastritis and duodenitis	EFO_1000826	Neale B	UKBB	European	2017	-0.0003224	0.0004405	0.4642	-	337199	8080	329119	1	risk diff	Neale-B_UKBB_EUR_2017
rs4988235	rs4988235	chr2:136608646	chr2:135851076	A	G	Abscess of anal and rectal regions	-	Neale B	UKBB	European	2017	0.0001035	0.0001415	0.4643	+	337199	815	336384	1	risk diff	Neale-B_UKBB_EUR_2017
rs4988235	rs4988235	chr2:136608646	chr2:135851076	A	G	Treatment with vitamin a+d capsule	EFO_0007056	Neale B	UKBB	European	2017	-2.636e-05	3.613e-05	0.4657	-	337159	53	337106	1	risk diff	Neale-B_UKBB_EUR_2017
rs4988235	rs4988235	chr2:136608646	chr2:135851076	A	G	Treatment with bisoprolol fumarate+hydrochlorothiazide 10mg or 6.25mg tablet	EFO_0007056	Neale B	UKBB	European	2017	-5.342e-05	7.325e-05	0.4659	-	337159	218	336941	1	risk diff	Neale-B_UKBB_EUR_2017
rs4988235	rs4988235	chr2:136608646	chr2:135851076	A	G	Self-reported abdominal hernia	-	Neale B	UKBB	European	2017	5.309e-05	7.291e-05	0.4665	+	337159	216	336943	1	risk diff	Neale-B_UKBB_EUR_2017
rs4988235	rs4988235	chr2:136608646	chr2:135851076	A	G	Treatment with buccastem 3mg tablet	EFO_0007056	Neale B	UKBB	European	2017	3.446e-05	4.734e-05	0.4666	+	337159	91	337068	1	risk diff	Neale-B_UKBB_EUR_2017
rs4988235	rs4988235	chr2:136608646	chr2:135851076	A	G	Ankylosing spondylitis	EFO_0003898	Neale B	UKBB	European	2017	-3.938e-05	5.412e-05	0.4668	-	337199	119	337080	1	risk diff	Neale-B_UKBB_EUR_2017
rs4988235	rs4988235	chr2:136608646	chr2:135851076	A	G	Self-reported allergy to house dust mite	EFO_0003785	Neale B	UKBB	European	2017	-4.883e-05	6.712e-05	0.4669	-	337159	183	336976	1	risk diff	Neale-B_UKBB_EUR_2017
rs4988235	rs4988235	chr2:136608646	chr2:135851076	A	G	Self-reported non-melanoma skin cancer	EFO_0009260	Neale B	UKBB	European	2017	-8.123e-05	0.0001117	0.467	-	337159	507	336652	1	risk diff	Neale-B_UKBB_EUR_2017
rs4988235	rs4988235	chr2:136608646	chr2:135851076	A	G	Mesothelioma	EFO_1000467	Neale B	UKBB	European	2017	-2.676e-05	3.68e-05	0.4672	-	337199	55	337144	1	risk diff	Neale-B_UKBB_EUR_2017
rs4988235	rs4988235	chr2:136608646	chr2:135851076	A	G	Trans trans-18:2	EFO_0007891;EFO_0005110	CHARGE	25646338	European	2015	0.0002	0.0003	0.4673	+	8013	0	8013	7	%	CHARGE_Trans-trans-182_EUR_2015
rs4988235	rs4988235	chr2:136608646	chr2:135851076	A	G	Treatment with citalopram	EFO_0007056	Neale B	UKBB	European	2017	-0.0002711	0.0003731	0.4675	-	337159	5758	331401	1	risk diff	Neale-B_UKBB_EUR_2017
rs4988235	rs4988235	chr2:136608646	chr2:135851076	A	G	Waist hip ratio in physically active indivdiuals	EFO_0004343	GIANT	28448500	Mixed	2017	0.0035	0.0049	0.4678	+	126059	0	126059	55	IVNT	GIANT_WHR-Active_Mixed_2017
rs4988235	rs4988235	chr2:136608646	chr2:135851076	A	G	Malignant neoplasm of other and unspecified parts of tongue	EFO_0003871	Neale B	UKBB	European	2017	3.834e-05	5.298e-05	0.4692	+	337199	114	337085	1	risk diff	Neale-B_UKBB_EUR_2017
rs4988235	rs4988235	chr2:136608646	chr2:135851076	A	G	Treatment with bimatoprost	EFO_0007056	Neale B	UKBB	European	2017	5.064e-05	6.999e-05	0.4694	+	337159	199	336960	1	risk diff	Neale-B_UKBB_EUR_2017
rs4988235	rs4988235	chr2:136608646	chr2:135851076	A	G	Postpartum care and examination	EFO_0009787	Neale B	UKBB	European	2017	5.816e-05	8.042e-05	0.4695	+	337199	263	336936	1	risk diff	Neale-B_UKBB_EUR_2017
rs4988235	rs4988235	chr2:136608646	chr2:135851076	A	G	Maternal care for known or suspected abnormality of pelvic organs	EFO_0009682	Neale B	UKBB	European	2017	9.329e-05	0.0001293	0.4705	+	337199	681	336518	1	risk diff	Neale-B_UKBB_EUR_2017
rs4988235	rs4988235	chr2:136608646	chr2:135851076	A	G	Reticulocyte fraction of red cells	EFO_0004586	Astle W	27863252	European	2016	0.002694	0.003746	0.472	+	173480	0	173480	2	IVNT	Astle-W_Blood-Cell-Traits_EUR_2016
rs4988235	rs4988235	chr2:136608646	chr2:135851076	A	G	Treatment with lumigan 0.3mg or ml eye drops	EFO_0007056	Neale B	UKBB	European	2017	-5.4e-05	7.508e-05	0.472	-	337159	229	336930	1	risk diff	Neale-B_UKBB_EUR_2017
rs4988235	rs4988235	chr2:136608646	chr2:135851076	A	G	Self-reported fracture ulna	EFO_0003950	Neale B	UKBB	European	2017	3.691e-05	5.133e-05	0.4722	+	337159	107	337052	1	risk diff	Neale-B_UKBB_EUR_2017
rs4988235	rs4988235	chr2:136608646	chr2:135851076	A	G	Treatment with fluvastatin	EFO_0007056	Neale B	UKBB	European	2017	4.526e-05	6.296e-05	0.4722	+	337159	161	336998	1	risk diff	Neale-B_UKBB_EUR_2017
rs4988235	rs4988235	chr2:136608646	chr2:135851076	A	G	Treatment with amiloride	EFO_0007056	Neale B	UKBB	European	2017	3.771e-05	5.252e-05	0.4727	+	337159	112	337047	1	risk diff	Neale-B_UKBB_EUR_2017
rs4988235	rs4988235	chr2:136608646	chr2:135851076	A	G	Cause of death: other specified respiratory disorders	-	Neale B	UKBB	European	2017	0.0003147	0.0004387	0.4731	+	7637	4	7633	1	risk diff	Neale-B_UKBB_EUR_2017
rs4988235	rs4988235	chr2:136608646	chr2:135851076	A	G	Malignant neoplasm of corpus uteri	EFO_1000919	Neale B	UKBB	European	2017	8.633e-05	0.0001204	0.4735	+	337199	591	336608	1	risk diff	Neale-B_UKBB_EUR_2017
rs4988235	rs4988235	chr2:136608646	chr2:135851076	A	G	Treatment with dovonex 50micrograms or g cream	EFO_0007056	Neale B	UKBB	European	2017	-4.991e-05	6.964e-05	0.4735	-	337159	197	336962	1	risk diff	Neale-B_UKBB_EUR_2017
rs4988235	rs4988235	chr2:136608646	chr2:135851076	A	G	Mouth or teeth dental problems: loose teeth	-	Neale B	UKBB	European	2017	-0.0004022	0.0005613	0.4736	-	336138	13238	322900	1	risk diff	Neale-B_UKBB_EUR_2017
rs4988235	rs4988235	chr2:136608646	chr2:135851076	A	G	Treatment with solpadeine capsule	EFO_0007056	Neale B	UKBB	European	2017	-3.409e-05	4.76e-05	0.4739	-	337159	92	337067	1	risk diff	Neale-B_UKBB_EUR_2017
rs4988235	rs4988235	chr2:136608646	chr2:135851076	A	G	Recurrent depressive disorder	EFO_0007634	Neale B	UKBB	European	2017	-5.638e-05	7.875e-05	0.4741	-	337199	252	336947	1	risk diff	Neale-B_UKBB_EUR_2017
rs4988235	rs4988235	chr2:136608646	chr2:135851076	A	G	Bronchiectasis	-	Neale B	UKBB	European	2017	5.31e-05	7.425e-05	0.4745	+	337199	224	336975	1	risk diff	Neale-B_UKBB_EUR_2017
rs4988235	rs4988235	chr2:136608646	chr2:135851076	A	G	Treatment with bezafibrate	EFO_0007056	Neale B	UKBB	European	2017	6.23e-05	8.72e-05	0.4749	+	337159	309	336850	1	risk diff	Neale-B_UKBB_EUR_2017
rs4988235	rs4988235	chr2:136608646	chr2:135851076	A	G	Open wound of ankle and foot	EFO_1002021	Neale B	UKBB	European	2017	3.415e-05	4.785e-05	0.4754	+	337199	93	337106	1	risk diff	Neale-B_UKBB_EUR_2017
rs4988235	rs4988235	chr2:136608646	chr2:135851076	A	G	Illnesses of father: severe depression	EFO_0003761	Neale B	UKBB	European	2017	-0.0004105	0.0005754	0.4755	-	292602	11053	281549	1	risk diff	Neale-B_UKBB_EUR_2017
rs4988235	rs4988235	chr2:136608646	chr2:135851076	A	G	Other symptoms and signs involving the nervous and musculoskeletal systems	-	Neale B	UKBB	European	2017	7.365e-05	0.0001033	0.476	+	337199	434	336765	1	risk diff	Neale-B_UKBB_EUR_2017
rs4988235	rs4988235	chr2:136608646	chr2:135851076	A	G	Other disorders of thyroid	EFO_1000627	Neale B	UKBB	European	2017	-2.949e-05	4.151e-05	0.4775	-	337199	70	337129	1	risk diff	Neale-B_UKBB_EUR_2017
rs4988235	rs4988235	chr2:136608646	chr2:135851076	A	G	Disorders of orbit	EFO_1001076	Neale B	UKBB	European	2017	3.506e-05	4.937e-05	0.4776	+	337199	99	337100	1	risk diff	Neale-B_UKBB_EUR_2017
rs4988235	rs4988235	chr2:136608646	chr2:135851076	A	G	Mean platelet volume	EFO_0004586	Astle W	27863252	European	2016	-0.002675	0.003774	0.4784	-	173480	0	173480	2	IVNT	Astle-W_Blood-Cell-Traits_EUR_2016
rs4988235	rs4988235	chr2:136608646	chr2:135851076	A	G	Self-reported gastro-oesophageal reflux or gastric reflux	EFO_0003948	Neale B	UKBB	European	2017	0.0004113	0.0005809	0.479	+	337159	14316	322843	1	risk diff	Neale-B_UKBB_EUR_2017
rs4988235	rs4988235	chr2:136608646	chr2:135851076	A	G	Cause of death: home	-	Neale B	UKBB	European	2017	0.000515	0.0007278	0.4792	+	7637	11	7626	1	risk diff	Neale-B_UKBB_EUR_2017
rs4988235	rs4988235	chr2:136608646	chr2:135851076	A	G	Leg pain in calf or calves	EFO_0003843	Neale B	UKBB	European	2017	0.003572	0.005049	0.4793	+	23716	7800	15916	1	risk diff	Neale-B_UKBB_EUR_2017
rs4988235	rs4988235	chr2:136608646	chr2:135851076	A	G	Illnesses of father: none of the above, group 1	-	Neale B	UKBB	European	2017	0.001049	0.001487	0.4804	+	294791	109206	185585	1	risk diff	Neale-B_UKBB_EUR_2017
rs4988235	rs4988235	chr2:136608646	chr2:135851076	A	G	Worry too long after embarrassment	-	Neale B	UKBB	European	2017	-0.001025	0.001453	0.4805	-	323766	154615	169151	1	risk diff	Neale-B_UKBB_EUR_2017
rs4988235	rs4988235	chr2:136608646	chr2:135851076	A	G	Conductive and sensorineural hearing loss	EFO_0004238	Neale B	UKBB	European	2017	4.528e-05	6.431e-05	0.4814	+	337199	168	337031	1	risk diff	Neale-B_UKBB_EUR_2017
rs4988235	rs4988235	chr2:136608646	chr2:135851076	A	G	Essential hypertension	EFO_0000537	Neale B	UKBB	European	2017	7.772e-05	0.0001109	0.4833	+	337199	500	336699	1	risk diff	Neale-B_UKBB_EUR_2017
rs4988235	rs4988235	chr2:136608646	chr2:135851076	A	G	Fistulae involving female genital tract	EFO_0009524	Neale B	UKBB	European	2017	-3.149e-05	4.493e-05	0.4834	-	337199	82	337117	1	risk diff	Neale-B_UKBB_EUR_2017
rs4988235	rs4988235	chr2:136608646	chr2:135851076	A	G	Cholesteatoma of middle ear	EFO_1000676	Neale B	UKBB	European	2017	5.306e-05	7.573e-05	0.4835	+	337199	233	336966	1	risk diff	Neale-B_UKBB_EUR_2017
rs4988235	rs4988235	chr2:136608646	chr2:135851076	A	G	Self-reported thyroid goitre	EFO_0004283	Neale B	UKBB	European	2017	-6.228e-05	8.9e-05	0.4841	-	337159	322	336837	1	risk diff	Neale-B_UKBB_EUR_2017
rs4988235	rs4988235	chr2:136608646	chr2:135851076	A	G	Treatment with sodium valproate	EFO_0007056	Neale B	UKBB	European	2017	6.165e-05	8.818e-05	0.4845	+	337159	316	336843	1	risk diff	Neale-B_UKBB_EUR_2017
rs4988235	rs4988235	chr2:136608646	chr2:135851076	A	G	Treatment with acyclovir	EFO_0007056	Neale B	UKBB	European	2017	-3.638e-05	5.205e-05	0.4846	-	337159	110	337049	1	risk diff	Neale-B_UKBB_EUR_2017
rs4988235	rs4988235	chr2:136608646	chr2:135851076	A	G	Treatment with glyceryl trinitrate product	EFO_0007056	Neale B	UKBB	European	2017	-6.075e-05	8.692e-05	0.4846	-	337159	307	336852	1	risk diff	Neale-B_UKBB_EUR_2017
rs4988235	rs4988235	chr2:136608646	chr2:135851076	A	G	Self-reported cervical intra-epithelial neoplasia or precancerous cells cervix	EFO_1000165	Neale B	UKBB	European	2017	5.501e-05	7.874e-05	0.4847	+	337159	252	336907	1	risk diff	Neale-B_UKBB_EUR_2017
rs4988235	rs4988235	chr2:136608646	chr2:135851076	A	G	Treatment with oramorph 10mg or 5ml oral solution	EFO_0007056	Neale B	UKBB	European	2017	-3.467e-05	4.963e-05	0.4848	-	337159	100	337059	1	risk diff	Neale-B_UKBB_EUR_2017
rs4988235	rs4988235	chr2:136608646	chr2:135851076	A	G	Other aplastic anaemias	-	Neale B	UKBB	European	2017	-2.765e-05	3.97e-05	0.4861	-	337199	64	337135	1	risk diff	Neale-B_UKBB_EUR_2017
rs4988235	rs4988235	chr2:136608646	chr2:135851076	A	G	Type of tobacco currently smoked: cigars or pipes	EFO_0006527	Neale B	UKBB	European	2017	-0.00188	0.0027	0.4861	-	25291	1885	23406	1	risk diff	Neale-B_UKBB_EUR_2017
rs4988235	rs4988235	chr2:136608646	chr2:135851076	A	G	Insulin sensitivity index adjusted for BMI interaction	EFO_0004471	MAGIC	27416945	European	2016	0.093	0.08	0.4862	+	16753	0	16753	7	-	MAGIC_ISI-JMA_EUR_2016
rs4988235	rs4988235	chr2:136608646	chr2:135851076	A	G	Treatment with cabergoline	EFO_0007056	Neale B	UKBB	European	2017	-3.05e-05	4.383e-05	0.4865	-	337159	78	337081	1	risk diff	Neale-B_UKBB_EUR_2017
rs4988235	rs4988235	chr2:136608646	chr2:135851076	A	G	Treatment with azithromycin	EFO_0007056	Neale B	UKBB	European	2017	3.272e-05	4.708e-05	0.487	+	337159	90	337069	1	risk diff	Neale-B_UKBB_EUR_2017
rs4988235	rs4988235	chr2:136608646	chr2:135851076	A	G	Urethral stricture	EFO_1000840	Neale B	UKBB	European	2017	-0.0001262	0.0001815	0.487	-	337199	1343	335856	1	risk diff	Neale-B_UKBB_EUR_2017
rs4988235	rs4988235	chr2:136608646	chr2:135851076	A	G	Follicular cysts of skin and subcutaneous tissue	EFO_1001329	Neale B	UKBB	European	2017	0.0002423	0.0003488	0.4872	+	337199	5016	332183	1	risk diff	Neale-B_UKBB_EUR_2017
rs4988235	rs4988235	chr2:136608646	chr2:135851076	A	G	Self-reported rodent ulcer	EFO_0004193	Neale B	UKBB	European	2017	-7.573e-05	0.000109	0.4872	-	337159	483	336676	1	risk diff	Neale-B_UKBB_EUR_2017
rs4988235	rs4988235	chr2:136608646	chr2:135851076	A	G	Self-reported malaria	EFO_0001068	Neale B	UKBB	European	2017	-6.689e-05	9.631e-05	0.4873	-	337159	377	336782	1	risk diff	Neale-B_UKBB_EUR_2017
rs4988235	rs4988235	chr2:136608646	chr2:135851076	A	G	Mean corpuscular volume	EFO_0004586	Astle W	27863252	European	2016	0.002557	0.003686	0.4879	+	173480	0	173480	2	IVNT	Astle-W_Blood-Cell-Traits_EUR_2016
rs4988235	rs4988235	chr2:136608646	chr2:135851076	A	G	Triglycerides	EFO_0004530	GLGC	24097068	European	2013	0.0031	0.0038	0.4882	+	177861	0	177861	60	IVNT	GLGC_TG_EUR_2013
rs4988235	rs4988235	chr2:136608646	chr2:135851076	A	G	Treatment with pyridoxine preparation	EFO_0007056	Neale B	UKBB	European	2017	-3.44e-05	4.962e-05	0.4882	-	337159	100	337059	1	risk diff	Neale-B_UKBB_EUR_2017
rs4988235	rs4988235	chr2:136608646	chr2:135851076	A	G	Other diseases of blood and blood-forming organs	EFO_0005803	Neale B	UKBB	European	2017	4.617e-05	6.675e-05	0.4892	+	337199	181	337018	1	risk diff	Neale-B_UKBB_EUR_2017
rs4988235	rs4988235	chr2:136608646	chr2:135851076	A	G	Disorders of mineral metabolism	EFO_0009556	Neale B	UKBB	European	2017	6.767e-05	9.794e-05	0.4896	+	337199	390	336809	1	risk diff	Neale-B_UKBB_EUR_2017
rs4988235	rs4988235	chr2:136608646	chr2:135851076	A	G	Treatment with celebrex 100mg capsule	EFO_0007056	Neale B	UKBB	European	2017	5.6e-05	8.106e-05	0.4897	+	337159	267	336892	1	risk diff	Neale-B_UKBB_EUR_2017
rs4988235	rs4988235	chr2:136608646	chr2:135851076	A	G	Microalbuminuria	EFO_0004285	CKDGen	21355061	European	2011	#N/A	#N/A	0.49	+	30482	3696	26786	12	log OR	CKDGen_MA_EUR_2011
rs4988235	rs4988235	chr2:136608646	chr2:135851076	A	G	Cause of death: acute myeloid leukaemia	EFO_0003025	Neale B	UKBB	European	2017	-0.00152	0.002202	0.49	-	7637	102	7535	1	risk diff	Neale-B_UKBB_EUR_2017
rs4988235	rs4988235	chr2:136608646	chr2:135851076	A	G	Abnormal involuntary movements	-	Neale B	UKBB	European	2017	4.095e-05	5.933e-05	0.4901	+	337199	143	337056	1	risk diff	Neale-B_UKBB_EUR_2017
rs4988235	rs4988235	chr2:136608646	chr2:135851076	A	G	Self-reported essential hypertension	EFO_1002032	Neale B	UKBB	European	2017	-0.0001338	0.0001941	0.4906	-	337159	1537	335622	1	risk diff	Neale-B_UKBB_EUR_2017
rs4988235	rs4988235	chr2:136608646	chr2:135851076	A	G	Neoplasm of uncertain or unknown behaviour of endocrine glands	EFO_1000209	Neale B	UKBB	European	2017	3.075e-05	4.466e-05	0.4911	+	337199	81	337118	1	risk diff	Neale-B_UKBB_EUR_2017
rs4988235	rs4988235	chr2:136608646	chr2:135851076	A	G	Wants to stop smoking	EFO_0005671	Neale B	UKBB	European	2017	-0.006439	0.00936	0.4915	-	24913	0	24913	1	IVNT	Neale-B_UKBB_EUR_2017
rs4988235	rs4988235	chr2:136608646	chr2:135851076	A	G	Treatment with care cetirizine hayfever relief 10mg tablet	EFO_0007056	Neale B	UKBB	European	2017	3.322e-05	4.837e-05	0.4922	+	337159	95	337064	1	risk diff	Neale-B_UKBB_EUR_2017
rs4988235	rs4988235	chr2:136608646	chr2:135851076	A	G	Vitamin and mineral supplements: none of the above	EFO_0004729	Neale B	UKBB	European	2017	0.0009137	0.00133	0.4922	+	335591	231424	104167	1	risk diff	Neale-B_UKBB_EUR_2017
rs4988235	rs4988235	chr2:136608646	chr2:135851076	A	G	Aspartate transaminase	EFO_0004736	Prins B	28887542	European	2017	0	#N/A	0.4927	+	9961	0	9961	1	g/l	Prins-B_Fibrinogen_EUR_2017
rs4988235	rs4988235	chr2:136608646	chr2:135851076	A	G	Waist hip ratio adjusted for physical activity	EFO_0007788	GIANT	28448500	Mixed	2017	0.0028	0.0041	0.4935	+	169279	0	169279	55	IVNT	GIANT_WHR-adjusted-PA_Mixed_2017
rs4988235	rs4988235	chr2:136608646	chr2:135851076	A	G	Ascites	-	Neale B	UKBB	European	2017	3.962e-05	5.786e-05	0.4935	+	337199	136	337063	1	risk diff	Neale-B_UKBB_EUR_2017
rs4988235	rs4988235	chr2:136608646	chr2:135851076	A	G	Job involves shift work	EFO_0005241	Neale B	UKBB	European	2017	0.002168	0.003167	0.4936	+	190442	0	190442	1	-	Neale-B_UKBB_EUR_2017
rs4988235	rs4988235	chr2:136608646	chr2:135851076	A	G	Cause of death: other ill-defined and unspecified causes of mortality	-	Neale B	UKBB	European	2017	-0.0009467	0.001384	0.4941	-	7637	40	7597	1	risk diff	Neale-B_UKBB_EUR_2017
rs4988235	rs4988235	chr2:136608646	chr2:135851076	A	G	Treatment with alendronate sodium	EFO_0007056	Neale B	UKBB	European	2017	-0.0002068	0.0003025	0.4942	-	337159	3773	333386	1	risk diff	Neale-B_UKBB_EUR_2017
rs4988235	rs4988235	chr2:136608646	chr2:135851076	A	G	Self-reported schizophrenia	EFO_0000692	Neale B	UKBB	European	2017	-6.217e-05	9.106e-05	0.4948	-	337159	337	336822	1	risk diff	Neale-B_UKBB_EUR_2017
rs4988235	rs4988235	chr2:136608646	chr2:135851076	A	G	Left eye astigmatism	-	Neale B	UKBB	European	2017	-0.004458	0.006543	0.4957	-	8863	1450	7413	1	risk diff	Neale-B_UKBB_EUR_2017
rs4988235	rs4988235	chr2:136608646	chr2:135851076	A	G	Treatment with starflower oil	EFO_0007056	Neale B	UKBB	European	2017	7.923e-05	0.0001163	0.4958	+	337159	551	336608	1	risk diff	Neale-B_UKBB_EUR_2017
rs4988235	rs4988235	chr2:136608646	chr2:135851076	A	G	Medication for cholesterol, blood pressure or diabetes: none of the above	EFO_0007056	Neale B	UKBB	European	2017	-0.001367	0.002008	0.4959	-	154702	103004	51698	1	risk diff	Neale-B_UKBB_EUR_2017
rs4988235	rs4988235	chr2:136608646	chr2:135851076	A	G	Self-reported emphysema	EFO_0000464	Neale B	UKBB	European	2017	-3.855e-05	5.679e-05	0.4973	-	337159	131	337028	1	risk diff	Neale-B_UKBB_EUR_2017
rs4988235	rs4988235	chr2:136608646	chr2:135851076	A	G	Treatment with digoxin	EFO_0007056	Neale B	UKBB	European	2017	9.777e-05	0.0001441	0.4975	+	337159	846	336313	1	risk diff	Neale-B_UKBB_EUR_2017
rs4988235	rs4988235	chr2:136608646	chr2:135851076	A	G	Albumin	EFO_0001461	Prins B	28887542	European	2017	-0.03	0.05	0.4975	-	9961	0	9961	1	g/l	Prins-B_ALB_EUR_2017
rs4988235	rs4988235	chr2:136608646	chr2:135851076	A	G	Treatment with sustanon 100 oily injection	EFO_0007056	Neale B	UKBB	European	2017	2.775e-05	4.092e-05	0.4977	+	337159	68	337091	1	risk diff	Neale-B_UKBB_EUR_2017
rs4988235	rs4988235	chr2:136608646	chr2:135851076	A	G	Fissure and fistula of anal and rectal regions	-	Neale B	UKBB	European	2017	-0.0001332	0.0001966	0.4982	-	337199	1578	335621	1	risk diff	Neale-B_UKBB_EUR_2017
rs4988235	rs4988235	chr2:136608646	chr2:135851076	A	G	Heel bone mineral density	EFO_0009270	Neale B	UKBB	European	2017	0.002493	0.003681	0.4982	+	194398	0	194398	1	IVNT	Neale-B_UKBB_EUR_2017
rs4988235	rs4988235	chr2:136608646	chr2:135851076	A	G	Dyspepsia	EFO_0008533	Neale B	UKBB	European	2017	0.0002372	0.0003502	0.4983	+	337199	5060	332139	1	risk diff	Neale-B_UKBB_EUR_2017
rs4988235	rs4988235	chr2:136608646	chr2:135851076	A	G	Treatment with oxis 6micrograms turbohaler	EFO_0007056	Neale B	UKBB	European	2017	2.89e-05	4.269e-05	0.4984	+	337159	74	337085	1	risk diff	Neale-B_UKBB_EUR_2017
rs4988235	rs4988235	chr2:136608646	chr2:135851076	A	G	Treatment with tildiem 60mg m or r tablet	EFO_0007056	Neale B	UKBB	European	2017	8.524e-05	0.0001259	0.4984	+	337159	645	336514	1	risk diff	Neale-B_UKBB_EUR_2017
rs4988235	rs4988235	chr2:136608646	chr2:135851076	A	G	Why reduced smoking: financial reasons	EFO_0005671	Neale B	UKBB	European	2017	0.004978	0.007354	0.4984	+	10503	2823	7680	1	risk diff	Neale-B_UKBB_EUR_2017
rs4988235	rs4988235	chr2:136608646	chr2:135851076	A	G	Hypertensive renal disease	EFO_1000041	Neale B	UKBB	European	2017	4.699e-05	6.946e-05	0.4987	+	337199	196	337003	1	risk diff	Neale-B_UKBB_EUR_2017
rs4988235	rs4988235	chr2:136608646	chr2:135851076	A	G	Treatment with thiamine preparation	EFO_0007056	Neale B	UKBB	European	2017	7.349e-05	0.0001087	0.499	+	337159	481	336678	1	risk diff	Neale-B_UKBB_EUR_2017
rs4988235	rs4988235	chr2:136608646	chr2:135851076	A	G	Other enthesopathies	EFO_1001097	Neale B	UKBB	European	2017	8.796e-05	0.0001301	0.4991	+	337199	689	336510	1	risk diff	Neale-B_UKBB_EUR_2017
rs4988235	rs4988235	chr2:136608646	chr2:135851076	A	G	Treatment with serevent 25mcg inhaler	EFO_0007056	Neale B	UKBB	European	2017	0.0001013	0.0001499	0.4993	+	337159	915	336244	1	risk diff	Neale-B_UKBB_EUR_2017
rs4988235	rs4988235	chr2:136608646	chr2:135851076	A	G	Self-reported uterine fibroids	EFO_0000731	Neale B	UKBB	European	2017	0.0002374	0.0003516	0.4996	+	337159	5168	331991	1	risk diff	Neale-B_UKBB_EUR_2017
rs4988235	rs4988235	chr2:136608646	chr2:135851076	A	G	Self-reported fracture nose	EFO_0003931	Neale B	UKBB	European	2017	7.008e-05	0.000104	0.5005	+	337159	440	336719	1	risk diff	Neale-B_UKBB_EUR_2017
rs4988235	rs4988235	chr2:136608646	chr2:135851076	A	G	Self-reported peripheral neuropathy	EFO_0003100	Neale B	UKBB	European	2017	7.316e-05	0.0001087	0.5007	+	337159	480	336679	1	risk diff	Neale-B_UKBB_EUR_2017
rs4988235	rs4988235	chr2:136608646	chr2:135851076	A	G	Fracture of shoulder and upper arm	EFO_0003931	Neale B	UKBB	European	2017	-0.000106	0.0001575	0.5008	-	337199	1010	336189	1	risk diff	Neale-B_UKBB_EUR_2017
rs4988235	rs4988235	chr2:136608646	chr2:135851076	A	G	Frequency of light diy in last 4 weeks	EFO_0008002	Neale B	UKBB	European	2017	-0.003621	0.005379	0.5008	-	169623	0	169623	1	-	Neale-B_UKBB_EUR_2017
rs4988235	rs4988235	chr2:136608646	chr2:135851076	A	G	Unspecified maternal hypertension	EFO_0000668	Neale B	UKBB	European	2017	5.976e-05	8.884e-05	0.5011	+	337199	321	336878	1	risk diff	Neale-B_UKBB_EUR_2017
rs4988235	rs4988235	chr2:136608646	chr2:135851076	A	G	Intestinal malabsorption	EFO_0009554	Neale B	UKBB	European	2017	-8.33e-05	0.0001238	0.5012	-	337199	624	336575	1	risk diff	Neale-B_UKBB_EUR_2017
rs4988235	rs4988235	chr2:136608646	chr2:135851076	A	G	Treatment with lisinopril	EFO_0007056	Neale B	UKBB	European	2017	0.0003172	0.0004737	0.5031	+	337159	9393	327766	1	risk diff	Neale-B_UKBB_EUR_2017
rs4988235	rs4988235	chr2:136608646	chr2:135851076	A	G	Viral warts	EFO_0009662	Neale B	UKBB	European	2017	-5.773e-05	8.62e-05	0.5031	-	337199	302	336897	1	risk diff	Neale-B_UKBB_EUR_2017
rs4988235	rs4988235	chr2:136608646	chr2:135851076	A	G	Non-insulin-dependent diabetes mellitus	EFO_0001360	Neale B	UKBB	European	2017	7.817e-05	0.0001168	0.5033	+	337199	555	336644	1	risk diff	Neale-B_UKBB_EUR_2017
rs4988235	rs4988235	chr2:136608646	chr2:135851076	A	G	Serous invasive ovarian cancer	EFO_1001516	Phelan M	28346442	European	2017	0.01217	0.01819	0.5034	+	54990	14049	40941	63	log OR	Phelan-M_Serous-Invasive-Ovarian-Cancer_EUR_2017
rs4988235	rs4988235	chr2:136608646	chr2:135851076	A	G	Treatment with budesonide product	EFO_0007056	Neale B	UKBB	European	2017	-3.298e-05	4.938e-05	0.5042	-	337159	99	337060	1	risk diff	Neale-B_UKBB_EUR_2017
rs4988235	rs4988235	chr2:136608646	chr2:135851076	A	G	Salpingitis and oophoritis	EFO_1001388	Neale B	UKBB	European	2017	-3.877e-05	5.807e-05	0.5043	-	337199	137	337062	1	risk diff	Neale-B_UKBB_EUR_2017
rs4988235	rs4988235	chr2:136608646	chr2:135851076	A	G	Thyrotoxicosis	EFO_0009190	Neale B	UKBB	European	2017	5.727e-05	8.577e-05	0.5043	+	337199	299	336900	1	risk diff	Neale-B_UKBB_EUR_2017
rs4988235	rs4988235	chr2:136608646	chr2:135851076	A	G	Treatment with alfacalcidol	EFO_0007056	Neale B	UKBB	European	2017	5.545e-05	8.316e-05	0.5049	+	337159	281	336878	1	risk diff	Neale-B_UKBB_EUR_2017
rs4988235	rs4988235	chr2:136608646	chr2:135851076	A	G	Waist circumference in female smokers	EFO_0004342	GIANT	28443625	Mixed	2017	0.0077	0.0116	0.5054	+	20595	0	20595	70	IVNT	GIANT_Waist-Smokers-F_Mixed_2017
rs4988235	rs4988235	chr2:136608646	chr2:135851076	A	G	Waist circumference in physically inactive females	EFO_0004342	GIANT	28448500	Mixed	2017	0.0079	0.0119	0.5056	+	20131	0	20131	51	IVNT	GIANT_Waist-Inactive-F_Mixed_2017
rs4988235	rs4988235	chr2:136608646	chr2:135851076	A	G	Treatment with clotrimazole	EFO_0007056	Neale B	UKBB	European	2017	3.045e-05	4.575e-05	0.5057	+	337159	85	337074	1	risk diff	Neale-B_UKBB_EUR_2017
rs4988235	rs4988235	chr2:136608646	chr2:135851076	A	G	Headache	EFO_0003843	Neale B	UKBB	European	2017	0.0001737	0.0002617	0.5069	+	337199	2805	334394	1	risk diff	Neale-B_UKBB_EUR_2017
rs4988235	rs4988235	chr2:136608646	chr2:135851076	A	G	Other complications of surgical and medical care	-	Neale B	UKBB	European	2017	3.854e-05	5.807e-05	0.5069	+	337199	137	337062	1	risk diff	Neale-B_UKBB_EUR_2017
rs4988235	rs4988235	chr2:136608646	chr2:135851076	A	G	Cause of death: alcoholic liver disease, unspecified	-	Neale B	UKBB	European	2017	0.000973	0.001467	0.5071	+	7637	45	7592	1	risk diff	Neale-B_UKBB_EUR_2017
rs4988235	rs4988235	chr2:136608646	chr2:135851076	A	G	Treatment with celluvisc 1% single-use eye drops	EFO_0007056	Neale B	UKBB	European	2017	5.171e-05	7.797e-05	0.5072	+	337159	247	336912	1	risk diff	Neale-B_UKBB_EUR_2017
rs4988235	rs4988235	chr2:136608646	chr2:135851076	A	G	Convulsions	-	Neale B	UKBB	European	2017	-8.184e-05	0.0001234	0.5074	-	337199	620	336579	1	risk diff	Neale-B_UKBB_EUR_2017
rs4988235	rs4988235	chr2:136608646	chr2:135851076	A	G	Treatment with solaraze 3% gel	EFO_0007056	Neale B	UKBB	European	2017	2.789e-05	4.211e-05	0.5077	+	337159	72	337087	1	risk diff	Neale-B_UKBB_EUR_2017
rs4988235	rs4988235	chr2:136608646	chr2:135851076	A	G	Treatment with dutasteride	EFO_0007056	Neale B	UKBB	European	2017	5.242e-05	7.919e-05	0.5081	+	337159	255	336904	1	risk diff	Neale-B_UKBB_EUR_2017
rs4988235	rs4988235	chr2:136608646	chr2:135851076	A	G	Self-reported primary bone cancer	EFO_0000311	Neale B	UKBB	European	2017	-3.365e-05	5.085e-05	0.5082	-	337159	105	337054	1	risk diff	Neale-B_UKBB_EUR_2017
rs4988235	rs4988235	chr2:136608646	chr2:135851076	A	G	Treatment with sertraline	EFO_0007056	Neale B	UKBB	European	2017	0.0001228	0.0001856	0.5082	+	337159	1405	335754	1	risk diff	Neale-B_UKBB_EUR_2017
rs4988235	rs4988235	chr2:136608646	chr2:135851076	A	G	Treatment with ginkgo forte tablet	EFO_0007056	Neale B	UKBB	European	2017	0.0001443	0.0002183	0.5085	+	337159	1947	335212	1	risk diff	Neale-B_UKBB_EUR_2017
rs4988235	rs4988235	chr2:136608646	chr2:135851076	A	G	Self-reported endometriosis	EFO_0001065	Neale B	UKBB	European	2017	0.0001717	0.0002598	0.5087	+	337159	2782	334377	1	risk diff	Neale-B_UKBB_EUR_2017
rs4988235	rs4988235	chr2:136608646	chr2:135851076	A	G	Self-reported eye or eyelid problem	-	Neale B	UKBB	European	2017	0.0001673	0.0002537	0.5096	+	337159	2633	334526	1	risk diff	Neale-B_UKBB_EUR_2017
rs4988235	rs4988235	chr2:136608646	chr2:135851076	A	G	Treatment with capasal shampoo	EFO_0007056	Neale B	UKBB	European	2017	-3.012e-05	4.575e-05	0.5103	-	337159	85	337074	1	risk diff	Neale-B_UKBB_EUR_2017
rs4988235	rs4988235	chr2:136608646	chr2:135851076	A	G	Treatment with morphine	EFO_0007056	Neale B	UKBB	European	2017	4.548e-05	6.911e-05	0.5105	+	337159	194	336965	1	risk diff	Neale-B_UKBB_EUR_2017
rs4988235	rs4988235	chr2:136608646	chr2:135851076	A	G	Suffer from nerves	-	Neale B	UKBB	European	2017	0.0007902	0.001202	0.5107	+	325248	69352	255896	1	risk diff	Neale-B_UKBB_EUR_2017
rs4988235	rs4988235	chr2:136608646	chr2:135851076	A	G	Treatment with azopt 10mg or ml eye drops	EFO_0007056	Neale B	UKBB	European	2017	4.024e-05	6.118e-05	0.5107	+	337159	152	337007	1	risk diff	Neale-B_UKBB_EUR_2017
rs4988235	rs4988235	chr2:136608646	chr2:135851076	A	G	Treatment with fosinopril	EFO_0007056	Neale B	UKBB	European	2017	4.2e-05	6.393e-05	0.5112	+	337159	166	336993	1	risk diff	Neale-B_UKBB_EUR_2017
rs4988235	rs4988235	chr2:136608646	chr2:135851076	A	G	Ever depressed for a whole week	EFO_0003761	Neale B	UKBB	European	2017	-0.001624	0.002479	0.5124	-	109229	58468	50761	1	risk diff	Neale-B_UKBB_EUR_2017
rs4988235	rs4988235	chr2:136608646	chr2:135851076	A	G	Treatment with fentanyl	EFO_0007056	Neale B	UKBB	European	2017	3.169e-05	4.837e-05	0.5124	+	337159	95	337064	1	risk diff	Neale-B_UKBB_EUR_2017
rs4988235	rs4988235	chr2:136608646	chr2:135851076	A	G	Treatment with amantadine	EFO_0007056	Neale B	UKBB	European	2017	3.311e-05	5.061e-05	0.5129	+	337159	104	337055	1	risk diff	Neale-B_UKBB_EUR_2017
rs4988235	rs4988235	chr2:136608646	chr2:135851076	A	G	Treatment with livial 2.5mg tablet	EFO_0007056	Neale B	UKBB	European	2017	6.933e-05	0.000106	0.513	+	337159	457	336702	1	risk diff	Neale-B_UKBB_EUR_2017
rs4988235	rs4988235	chr2:136608646	chr2:135851076	A	G	Self-reported chronic lymphocytic	EFO_0000095	Neale B	UKBB	European	2017	-4.822e-05	7.376e-05	0.5133	-	337159	221	336938	1	risk diff	Neale-B_UKBB_EUR_2017
rs4988235	rs4988235	chr2:136608646	chr2:135851076	A	G	Treatment with plavix 75mg tablet	EFO_0007056	Neale B	UKBB	European	2017	4.116e-05	6.296e-05	0.5133	+	337159	161	336998	1	risk diff	Neale-B_UKBB_EUR_2017
rs4988235	rs4988235	chr2:136608646	chr2:135851076	A	G	Treatment with timodine cream	EFO_0007056	Neale B	UKBB	European	2017	-2.673e-05	4.092e-05	0.5137	-	337159	68	337091	1	risk diff	Neale-B_UKBB_EUR_2017
rs4988235	rs4988235	chr2:136608646	chr2:135851076	A	G	Self-reported oesophageal disorder	EFO_0009544	Neale B	UKBB	European	2017	4.639e-05	7.104e-05	0.5138	+	337159	205	336954	1	risk diff	Neale-B_UKBB_EUR_2017
rs4988235	rs4988235	chr2:136608646	chr2:135851076	A	G	Treatment with kalms tablet	EFO_0007056	Neale B	UKBB	European	2017	3.022e-05	4.629e-05	0.5138	+	337159	87	337072	1	risk diff	Neale-B_UKBB_EUR_2017
rs4988235	rs4988235	chr2:136608646	chr2:135851076	A	G	Self-reported peripheral nerve disorder	EFO_0009387	Neale B	UKBB	European	2017	4.488e-05	6.893e-05	0.515	+	337159	193	336966	1	risk diff	Neale-B_UKBB_EUR_2017
rs4988235	rs4988235	chr2:136608646	chr2:135851076	A	G	Treatment with vitamin c product	EFO_0007056	Neale B	UKBB	European	2017	9.605e-05	0.0001475	0.515	+	337159	886	336273	1	risk diff	Neale-B_UKBB_EUR_2017
rs4988235	rs4988235	chr2:136608646	chr2:135851076	A	G	Neoplasm of uncertain or unknown behaviour of oral cavity and digestive organs	EFO_0007549	Neale B	UKBB	European	2017	-6.824e-05	0.000105	0.5156	-	337199	448	336751	1	risk diff	Neale-B_UKBB_EUR_2017
rs4988235	rs4988235	chr2:136608646	chr2:135851076	A	G	Waist circumference in physically inactive males	EFO_0004342	GIANT	28448500	Mixed	2017	0.0083	0.0128	0.5157	+	16578	0	16578	50	IVNT	GIANT_Waist-Inactive-M_Mixed_2017
rs4988235	rs4988235	chr2:136608646	chr2:135851076	A	G	Self-reported graves disease	EFO_0004237	Neale B	UKBB	European	2017	2.633e-05	4.062e-05	0.5168	+	337159	67	337092	1	risk diff	Neale-B_UKBB_EUR_2017
rs4988235	rs4988235	chr2:136608646	chr2:135851076	A	G	Self-reported pericardial problem	-	Neale B	UKBB	European	2017	-4.351e-05	6.712e-05	0.5168	-	337159	183	336976	1	risk diff	Neale-B_UKBB_EUR_2017
rs4988235	rs4988235	chr2:136608646	chr2:135851076	A	G	Treatment with madopar 62.5 capsule	EFO_0007056	Neale B	UKBB	European	2017	3.264e-05	5.036e-05	0.5169	+	337159	103	337056	1	risk diff	Neale-B_UKBB_EUR_2017
rs4988235	rs4988235	chr2:136608646	chr2:135851076	A	G	Treatment with voltarol 25mg e or c tablet	EFO_0007056	Neale B	UKBB	European	2017	6.059e-05	9.36e-05	0.5174	+	337159	356	336803	1	risk diff	Neale-B_UKBB_EUR_2017
rs4988235	rs4988235	chr2:136608646	chr2:135851076	A	G	Mean corpuscular hemoglobin	EFO_0004586	Astle W	27863252	European	2016	0.002387	0.003694	0.5182	+	173480	0	173480	2	IVNT	Astle-W_Blood-Cell-Traits_EUR_2016
rs4988235	rs4988235	chr2:136608646	chr2:135851076	A	G	Fed-up feelings	EFO_0009588	Neale B	UKBB	European	2017	-0.0009214	0.001427	0.5184	-	330549	134124	196425	1	risk diff	Neale-B_UKBB_EUR_2017
rs4988235	rs4988235	chr2:136608646	chr2:135851076	A	G	Treatment with opticrom allergy eye drops	EFO_0007056	Neale B	UKBB	European	2017	4.608e-05	7.139e-05	0.5186	+	337159	207	336952	1	risk diff	Neale-B_UKBB_EUR_2017
rs4988235	rs4988235	chr2:136608646	chr2:135851076	A	G	Treatment with tamsulosin	EFO_0007056	Neale B	UKBB	European	2017	-0.0001688	0.0002617	0.5188	-	337159	2831	334328	1	risk diff	Neale-B_UKBB_EUR_2017
rs4988235	rs4988235	chr2:136608646	chr2:135851076	A	G	Doctor diagnosed chronic obstructive pulmonary disease	EFO_0000341	Neale B	UKBB	European	2017	0.0004483	0.0006952	0.519	+	83529	1231	82298	1	risk diff	Neale-B_UKBB_EUR_2017
rs4988235	rs4988235	chr2:136608646	chr2:135851076	A	G	Treatment with frusemide	EFO_0007056	Neale B	UKBB	European	2017	7.625e-05	0.0001184	0.5195	+	337159	570	336589	1	risk diff	Neale-B_UKBB_EUR_2017
rs4988235	rs4988235	chr2:136608646	chr2:135851076	A	G	log ISI	-	MAGIC	24699409	European	2014	#N/A	#N/A	0.5202	#N/A	4769	0	4769	7	Z-score	MAGIC_ISI_EUR_2014
rs4988235	rs4988235	chr2:136608646	chr2:135851076	A	G	Asthma	EFO_0000270	Neale B	UKBB	European	2017	-0.0001117	0.0001741	0.5212	-	337199	1235	335964	1	risk diff	Neale-B_UKBB_EUR_2017
rs4988235	rs4988235	chr2:136608646	chr2:135851076	A	G	Unspecified nephritic syndrome	-	Neale B	UKBB	European	2017	-2.717e-05	4.24e-05	0.5216	-	337199	73	337126	1	risk diff	Neale-B_UKBB_EUR_2017
rs4988235	rs4988235	chr2:136608646	chr2:135851076	A	G	General pain for 3+ months	EFO_0003843	Neale B	UKBB	European	2017	-0.00555	0.008663	0.5218	-	5052	4216	836	1	risk diff	Neale-B_UKBB_EUR_2017
rs4988235	rs4988235	chr2:136608646	chr2:135851076	A	G	Loneliness, isolation	-	Neale B	UKBB	European	2017	0.0007063	0.001104	0.5223	+	332263	58752	273511	1	risk diff	Neale-B_UKBB_EUR_2017
rs4988235	rs4988235	chr2:136608646	chr2:135851076	A	G	Lumbar spine bone mineral density in males	EFO_0008474	GEFOS	22504420	Mixed	2012	#N/A	#N/A	0.5225	+	10080	0	10080	12	g/cm2	GEFOS_LSBMD-M_Mixed_2012
rs4988235	rs4988235	chr2:136608646	chr2:135851076	A	G	Treatment with lipantil micro 67mg capsule	EFO_0007056	Neale B	UKBB	European	2017	2.69e-05	4.211e-05	0.523	+	337159	72	337087	1	risk diff	Neale-B_UKBB_EUR_2017
rs4988235	rs4988235	chr2:136608646	chr2:135851076	A	G	Malaise and fatigue	EFO_0004540	Neale B	UKBB	European	2017	-6.909e-05	0.0001083	0.5235	-	337199	477	336722	1	risk diff	Neale-B_UKBB_EUR_2017
rs4988235	rs4988235	chr2:136608646	chr2:135851076	A	G	Cough	-	Neale B	UKBB	European	2017	7.602e-05	0.0001193	0.524	+	337199	579	336620	1	risk diff	Neale-B_UKBB_EUR_2017
rs4988235	rs4988235	chr2:136608646	chr2:135851076	A	G	Adopted as a child	-	Neale B	UKBB	European	2017	0.000212	0.0003334	0.5248	+	336743	4567	332176	1	risk diff	Neale-B_UKBB_EUR_2017
rs4988235	rs4988235	chr2:136608646	chr2:135851076	A	G	Injury of muscle and tendon at hip and thigh level	EFO_0009508	Neale B	UKBB	European	2017	3.911e-05	6.156e-05	0.5253	+	337199	154	337045	1	risk diff	Neale-B_UKBB_EUR_2017
rs4988235	rs4988235	chr2:136608646	chr2:135851076	A	G	Treatment with quetiapine	EFO_0007056	Neale B	UKBB	European	2017	4.412e-05	6.946e-05	0.5253	+	337159	196	336963	1	risk diff	Neale-B_UKBB_EUR_2017
rs4988235	rs4988235	chr2:136608646	chr2:135851076	A	G	Treatment with gliclazide	EFO_0007056	Neale B	UKBB	European	2017	-0.0001661	0.0002616	0.5255	-	337159	2807	334352	1	risk diff	Neale-B_UKBB_EUR_2017
rs4988235	rs4988235	chr2:136608646	chr2:135851076	A	G	Tubulo-interstitial nephritis, not specified as acute or chronic	EFO_1002050	Neale B	UKBB	European	2017	-5.822e-05	9.172e-05	0.5256	-	337199	342	336857	1	risk diff	Neale-B_UKBB_EUR_2017
rs4988235	rs4988235	chr2:136608646	chr2:135851076	A	G	Treatment with isotard 25xl m or r tablet	EFO_0007056	Neale B	UKBB	European	2017	3.696e-05	5.829e-05	0.5261	+	337159	138	337021	1	risk diff	Neale-B_UKBB_EUR_2017
rs4988235	rs4988235	chr2:136608646	chr2:135851076	A	G	Treatment with flucloxacillin	EFO_0007056	Neale B	UKBB	European	2017	3.349e-05	5.322e-05	0.5291	+	337159	115	337044	1	risk diff	Neale-B_UKBB_EUR_2017
rs4988235	rs4988235	chr2:136608646	chr2:135851076	A	G	Self-reported inguinal hernia	-	Neale B	UKBB	European	2017	0.0001169	0.0001858	0.5293	+	337159	1412	335747	1	risk diff	Neale-B_UKBB_EUR_2017
rs4988235	rs4988235	chr2:136608646	chr2:135851076	A	G	Treatment with dorzolamide	EFO_0007056	Neale B	UKBB	European	2017	2.944e-05	4.708e-05	0.5317	+	337159	90	337069	1	risk diff	Neale-B_UKBB_EUR_2017
rs4988235	rs4988235	chr2:136608646	chr2:135851076	A	G	Treatment with dermol 500 lotion	EFO_0007056	Neale B	UKBB	European	2017	3.118e-05	4.987e-05	0.5319	+	337159	101	337058	1	risk diff	Neale-B_UKBB_EUR_2017
rs4988235	rs4988235	chr2:136608646	chr2:135851076	A	G	Cause of death: pneumonitis due to food and vomit	-	Neale B	UKBB	European	2017	0.0003878	0.0006204	0.532	+	7637	8	7629	1	risk diff	Neale-B_UKBB_EUR_2017
rs4988235	rs4988235	chr2:136608646	chr2:135851076	A	G	Treatment with codeine	EFO_0007056	Neale B	UKBB	European	2017	0.0001297	0.0002076	0.5321	+	337159	1759	335400	1	risk diff	Neale-B_UKBB_EUR_2017
rs4988235	rs4988235	chr2:136608646	chr2:135851076	A	G	Treatment with aspirin	EFO_0007056	Neale B	UKBB	European	2017	0.0006062	0.0009719	0.5328	+	337159	45012	292147	1	risk diff	Neale-B_UKBB_EUR_2017
rs4988235	rs4988235	chr2:136608646	chr2:135851076	A	G	HbA1c	EFO_0004541;EFO_0001360	MAGIC	28898252	African	2017	0.012	0.019	0.5331	+	7564	0	7564	9	%	MAGIC_HbA1c_AFR_2017
rs4988235	rs4988235	chr2:136608646	chr2:135851076	A	G	Treatment with rosiglitazone	EFO_0007056	Neale B	UKBB	European	2017	-6.757e-05	0.000109	0.5353	-	337159	483	336676	1	risk diff	Neale-B_UKBB_EUR_2017
rs4988235	rs4988235	chr2:136608646	chr2:135851076	A	G	Special screening examination for infectious and parasitic diseases	EFO_0009517	Neale B	UKBB	European	2017	4.374e-05	7.069e-05	0.536	+	337199	203	336996	1	risk diff	Neale-B_UKBB_EUR_2017
rs4988235	rs4988235	chr2:136608646	chr2:135851076	A	G	Self-reported parathyroid hyperplasia or adenoma	-	Neale B	UKBB	European	2017	-2.897e-05	4.682e-05	0.5361	-	337159	89	337070	1	risk diff	Neale-B_UKBB_EUR_2017
rs4988235	rs4988235	chr2:136608646	chr2:135851076	A	G	Treatment with lisinopril+hydrochlorothiazide 10mg or 12.5mg tablet	EFO_0007056	Neale B	UKBB	European	2017	-3.274e-05	5.298e-05	0.5366	-	337159	114	337045	1	risk diff	Neale-B_UKBB_EUR_2017
rs4988235	rs4988235	chr2:136608646	chr2:135851076	A	G	Supervision of high-risk pregnancy	EFO_0009573	Neale B	UKBB	European	2017	3.149e-05	5.108e-05	0.5376	+	337199	106	337093	1	risk diff	Neale-B_UKBB_EUR_2017
rs4988235	rs4988235	chr2:136608646	chr2:135851076	A	G	Synovitis and tenosynovitis	EFO_1001435	Neale B	UKBB	European	2017	0.0001296	0.0002105	0.5379	+	337199	1809	335390	1	risk diff	Neale-B_UKBB_EUR_2017
rs4988235	rs4988235	chr2:136608646	chr2:135851076	A	G	Treatment with protopic 0.03% ointment	EFO_0007056	Neale B	UKBB	European	2017	2.482e-05	4.032e-05	0.5381	+	337159	66	337093	1	risk diff	Neale-B_UKBB_EUR_2017
rs4988235	rs4988235	chr2:136608646	chr2:135851076	A	G	Dislocation, sprain and strain of joints and ligaments of shoulder girdle	EFO_0009521	Neale B	UKBB	European	2017	4.335e-05	7.068e-05	0.5397	+	337199	203	336996	1	risk diff	Neale-B_UKBB_EUR_2017
rs4988235	rs4988235	chr2:136608646	chr2:135851076	A	G	Illness, injury, bereavement, stress in last 2 years: death of a close relative	-	Neale B	UKBB	European	2017	0.0007196	0.001174	0.5398	+	335219	69921	265298	1	risk diff	Neale-B_UKBB_EUR_2017
rs4988235	rs4988235	chr2:136608646	chr2:135851076	A	G	Waist hip ratio in non-smokers	EFO_0004343	GIANT	28443625	European	2017	-0.0018	0.003	0.5404	-	130367	0	130367	66	IVNT	GIANT_WHR-Non-smokers_EUR_2017
rs4988235	rs4988235	chr2:136608646	chr2:135851076	A	G	Treatment with pariet 10mg e or c tablet	EFO_0007056	Neale B	UKBB	European	2017	-4.536e-05	7.409e-05	0.5404	-	337159	223	336936	1	risk diff	Neale-B_UKBB_EUR_2017
rs4988235	rs4988235	chr2:136608646	chr2:135851076	A	G	Treatment with sodium cromoglicate	EFO_0007056	Neale B	UKBB	European	2017	5.072e-05	8.302e-05	0.5412	+	337159	280	336879	1	risk diff	Neale-B_UKBB_EUR_2017
rs4988235	rs4988235	chr2:136608646	chr2:135851076	A	G	Speech disturbances	-	Neale B	UKBB	European	2017	-3.815e-05	6.256e-05	0.542	-	337199	159	337040	1	risk diff	Neale-B_UKBB_EUR_2017
rs4988235	rs4988235	chr2:136608646	chr2:135851076	A	G	Self-reported cardiomyopathy	EFO_0000318	Neale B	UKBB	European	2017	-5.086e-05	8.36e-05	0.543	-	337159	284	336875	1	risk diff	Neale-B_UKBB_EUR_2017
rs4988235	rs4988235	chr2:136608646	chr2:135851076	A	G	Treatment with avandamet 1mg or 500mg tablet	EFO_0007056	Neale B	UKBB	European	2017	3.354e-05	5.525e-05	0.5438	+	337159	124	337035	1	risk diff	Neale-B_UKBB_EUR_2017
rs4988235	rs4988235	chr2:136608646	chr2:135851076	A	G	Self-reported prostatitis	EFO_0003830	Neale B	UKBB	European	2017	-3.417e-05	5.635e-05	0.5443	-	337159	129	337030	1	risk diff	Neale-B_UKBB_EUR_2017
rs4988235	rs4988235	chr2:136608646	chr2:135851076	A	G	Self-reported chronic or degenerative neurological problem	EFO_0000618	Neale B	UKBB	European	2017	-3.212e-05	5.298e-05	0.5444	-	337159	114	337045	1	risk diff	Neale-B_UKBB_EUR_2017
rs4988235	rs4988235	chr2:136608646	chr2:135851076	A	G	Waist circumference in physically inactive indivdiuals	EFO_0004342	GIANT	28448500	European	2017	0.0051	0.0084	0.5451	+	39262	0	39262	55	IVNT	GIANT_Waist-Inactive_EUR_2017
rs4988235	rs4988235	chr2:136608646	chr2:135851076	A	G	Treatment with prednisolone product	EFO_0007056	Neale B	UKBB	European	2017	-3.248e-05	5.368e-05	0.5451	-	337159	117	337042	1	risk diff	Neale-B_UKBB_EUR_2017
rs4988235	rs4988235	chr2:136608646	chr2:135851076	A	G	Treatment with pilocarpine	EFO_0007056	Neale B	UKBB	European	2017	-2.286e-05	3.78e-05	0.5453	-	337159	58	337101	1	risk diff	Neale-B_UKBB_EUR_2017
rs4988235	rs4988235	chr2:136608646	chr2:135851076	A	G	Benign mammary dysplasia	EFO_1000145	Neale B	UKBB	European	2017	8.957e-05	0.0001482	0.5455	+	337199	896	336303	1	risk diff	Neale-B_UKBB_EUR_2017
rs4988235	rs4988235	chr2:136608646	chr2:135851076	A	G	Reason for reducing amount of alcohol drunk: illness or ill health	EFO_0004329	Neale B	UKBB	European	2017	-0.0007359	0.001218	0.5458	-	124798	8847	115951	1	risk diff	Neale-B_UKBB_EUR_2017
rs4988235	rs4988235	chr2:136608646	chr2:135851076	A	G	Treatment with doxazosin	EFO_0007056	Neale B	UKBB	European	2017	0.0001837	0.000304	0.5458	+	337159	3803	333356	1	risk diff	Neale-B_UKBB_EUR_2017
rs4988235	rs4988235	chr2:136608646	chr2:135851076	A	G	Oesophageal varices	EFO_0009545	Neale B	UKBB	European	2017	-4.247e-05	7.033e-05	0.546	-	337199	201	336998	1	risk diff	Neale-B_UKBB_EUR_2017
rs4988235	rs4988235	chr2:136608646	chr2:135851076	A	G	Self-reported fracture finger	EFO_0009616	Neale B	UKBB	European	2017	5.64e-05	9.344e-05	0.5462	+	337159	355	336804	1	risk diff	Neale-B_UKBB_EUR_2017
rs4988235	rs4988235	chr2:136608646	chr2:135851076	A	G	Polycythaemia vera	EFO_0002429	Neale B	UKBB	European	2017	4.026e-05	6.693e-05	0.5475	+	337199	182	337017	1	risk diff	Neale-B_UKBB_EUR_2017
rs4988235	rs4988235	chr2:136608646	chr2:135851076	A	G	Self-reported oesophagitis or barretts oesophagus	EFO_0000280	Neale B	UKBB	European	2017	9.746e-05	0.0001621	0.5476	+	337159	1070	336089	1	risk diff	Neale-B_UKBB_EUR_2017
rs4988235	rs4988235	chr2:136608646	chr2:135851076	A	G	Cause of death: other specified degenerative diseases of nervous system	EFO_0005772	Neale B	UKBB	European	2017	0.0006454	0.001073	0.5477	+	7637	24	7613	1	risk diff	Neale-B_UKBB_EUR_2017
rs4988235	rs4988235	chr2:136608646	chr2:135851076	A	G	Treatment with lyrica 25mg capsule	EFO_0007056	Neale B	UKBB	European	2017	2.998e-05	4.987e-05	0.5478	+	337159	101	337058	1	risk diff	Neale-B_UKBB_EUR_2017
rs4988235	rs4988235	chr2:136608646	chr2:135851076	A	G	Systemic sclerosis	EFO_0000717	Neale B	UKBB	European	2017	-2.128e-05	3.544e-05	0.5481	-	337199	51	337148	1	risk diff	Neale-B_UKBB_EUR_2017
rs4988235	rs4988235	chr2:136608646	chr2:135851076	A	G	Aspartate transaminase	EFO_0004736	Prins B	28887542	European	2017	0	#N/A	0.5487	+	9961	0	9961	1	units/l	Prins-B_AST_EUR_2017
rs4988235	rs4988235	chr2:136608646	chr2:135851076	A	G	Treatment with premique cycle 10mg tablet	EFO_0007056	Neale B	UKBB	European	2017	3.146e-05	5.251e-05	0.5491	+	337159	112	337047	1	risk diff	Neale-B_UKBB_EUR_2017
rs4988235	rs4988235	chr2:136608646	chr2:135851076	A	G	Carcinoma in situ of skin	EFO_0004198	Neale B	UKBB	European	2017	4.396e-05	7.342e-05	0.5493	+	337199	219	336980	1	risk diff	Neale-B_UKBB_EUR_2017
rs4988235	rs4988235	chr2:136608646	chr2:135851076	A	G	Self-reported heart attack or myocardial infarction	EFO_0000612	Neale B	UKBB	European	2017	0.0002568	0.000429	0.5494	+	337159	7735	329424	1	risk diff	Neale-B_UKBB_EUR_2017
rs4988235	rs4988235	chr2:136608646	chr2:135851076	A	G	Treatment with nuvelle tablet	EFO_0007056	Neale B	UKBB	European	2017	3.507e-05	5.87e-05	0.5503	+	337159	140	337019	1	risk diff	Neale-B_UKBB_EUR_2017
rs4988235	rs4988235	chr2:136608646	chr2:135851076	A	G	Placenta praevia	EFO_0007442	Neale B	UKBB	European	2017	3.079e-05	5.156e-05	0.5504	+	337199	108	337091	1	risk diff	Neale-B_UKBB_EUR_2017
rs4988235	rs4988235	chr2:136608646	chr2:135851076	A	G	Cause of death: caecum	-	Neale B	UKBB	European	2017	-0.0007595	0.001276	0.5518	-	7637	34	7603	1	risk diff	Neale-B_UKBB_EUR_2017
rs4988235	rs4988235	chr2:136608646	chr2:135851076	A	G	Treatment with cimetidine	EFO_0007056	Neale B	UKBB	European	2017	4.84e-05	8.137e-05	0.552	+	337159	269	336890	1	risk diff	Neale-B_UKBB_EUR_2017
rs4988235	rs4988235	chr2:136608646	chr2:135851076	A	G	Treatment with codeine phosphate+kaolin 10mg or 3g/10ml mixture	EFO_0007056	Neale B	UKBB	European	2017	-3.227e-05	5.436e-05	0.5527	-	337159	120	337039	1	risk diff	Neale-B_UKBB_EUR_2017
rs4988235	rs4988235	chr2:136608646	chr2:135851076	A	G	Follicular non-hodgkins lymphoma	EFO_1000211	Neale B	UKBB	European	2017	4.163e-05	7.016e-05	0.553	+	337199	200	336999	1	risk diff	Neale-B_UKBB_EUR_2017
rs4988235	rs4988235	chr2:136608646	chr2:135851076	A	G	Knee surgery or amputation below the knee	-	Neale B	UKBB	European	2017	-0.0003347	0.0005642	0.553	-	24008	67	23941	1	risk diff	Neale-B_UKBB_EUR_2017
rs4988235	rs4988235	chr2:136608646	chr2:135851076	A	G	Labour and delivery complicated by foetal stress	EFO_0002950	Neale B	UKBB	European	2017	-0.0001176	0.0001984	0.5533	-	337199	1613	335586	1	risk diff	Neale-B_UKBB_EUR_2017
rs4988235	rs4988235	chr2:136608646	chr2:135851076	A	G	Self-reported meningitis	EFO_0000584	Neale B	UKBB	European	2017	-0.0001096	0.0001848	0.5533	-	337159	1392	335767	1	risk diff	Neale-B_UKBB_EUR_2017
rs4988235	rs4988235	chr2:136608646	chr2:135851076	A	G	Self-reported liver failure or cirrhosis	EFO_0001422	Neale B	UKBB	European	2017	4.547e-05	7.686e-05	0.5541	+	337159	240	336919	1	risk diff	Neale-B_UKBB_EUR_2017
rs4988235	rs4988235	chr2:136608646	chr2:135851076	A	G	Other symptoms and signs involving the circulatory and respiratory systems	-	Neale B	UKBB	European	2017	4.38e-05	7.409e-05	0.5544	+	337199	223	336976	1	risk diff	Neale-B_UKBB_EUR_2017
rs4988235	rs4988235	chr2:136608646	chr2:135851076	A	G	Follow-up examination after treatment for malignant neoplasm	EFO_0009642	Neale B	UKBB	European	2017	-0.0001468	0.0002486	0.5549	-	337199	2530	334669	1	risk diff	Neale-B_UKBB_EUR_2017
rs4988235	rs4988235	chr2:136608646	chr2:135851076	A	G	Ever had prostate specific antigen test	-	Neale B	UKBB	European	2017	-0.00119	0.002018	0.5553	-	147970	46523	101447	1	risk diff	Neale-B_UKBB_EUR_2017
rs4988235	rs4988235	chr2:136608646	chr2:135851076	A	G	Treatment with actonel 5mg tablet	EFO_0007056	Neale B	UKBB	European	2017	4.869e-05	8.255e-05	0.5553	+	337159	277	336882	1	risk diff	Neale-B_UKBB_EUR_2017
rs4988235	rs4988235	chr2:136608646	chr2:135851076	A	G	Other diseases of biliary tract	EFO_0009534	Neale B	UKBB	European	2017	6.434e-05	0.0001093	0.5562	+	337199	486	336713	1	risk diff	Neale-B_UKBB_EUR_2017
rs4988235	rs4988235	chr2:136608646	chr2:135851076	A	G	Self-reported pulmonary embolism + or - dvt	EFO_0003827	Neale B	UKBB	European	2017	0.0001539	0.0002616	0.5563	+	337159	2801	334358	1	risk diff	Neale-B_UKBB_EUR_2017
rs4988235	rs4988235	chr2:136608646	chr2:135851076	A	G	Self-reported anal fissure	EFO_0009660	Neale B	UKBB	European	2017	3.771e-05	6.412e-05	0.5565	+	337159	167	336992	1	risk diff	Neale-B_UKBB_EUR_2017
rs4988235	rs4988235	chr2:136608646	chr2:135851076	A	G	Treatment with glucosamine product	EFO_0007056	Neale B	UKBB	European	2017	0.0004256	0.000724	0.5566	+	337159	22914	314245	1	risk diff	Neale-B_UKBB_EUR_2017
rs4988235	rs4988235	chr2:136608646	chr2:135851076	A	G	Complications of genito-urinary prosthetic devices, implants and grafts	EFO_0009519	Neale B	UKBB	European	2017	-5.72e-05	9.757e-05	0.5577	-	337199	387	336812	1	risk diff	Neale-B_UKBB_EUR_2017
rs4988235	rs4988235	chr2:136608646	chr2:135851076	A	G	Hyperplasia of prostate	EFO_0009555	Neale B	UKBB	European	2017	0.0001612	0.0002753	0.5582	+	337199	3140	334059	1	risk diff	Neale-B_UKBB_EUR_2017
rs4988235	rs4988235	chr2:136608646	chr2:135851076	A	G	Self-reported burns	EFO_0003963;EFO_0003958	Neale B	UKBB	European	2017	5.105e-05	8.72e-05	0.5583	+	337159	309	336850	1	risk diff	Neale-B_UKBB_EUR_2017
rs4988235	rs4988235	chr2:136608646	chr2:135851076	A	G	Ever stopped smoking for 6+ months	EFO_0005671	Neale B	UKBB	European	2017	-0.001699	0.002904	0.5585	-	81538	35064	46474	1	risk diff	Neale-B_UKBB_EUR_2017
rs4988235	rs4988235	chr2:136608646	chr2:135851076	A	G	Facial pains for 3+ months	EFO_0009625	Neale B	UKBB	European	2017	0.00636	0.01089	0.5592	+	6035	2858	3177	1	risk diff	Neale-B_UKBB_EUR_2017
rs4988235	rs4988235	chr2:136608646	chr2:135851076	A	G	Treatment with alverine	EFO_0007056	Neale B	UKBB	European	2017	-4.156e-05	7.121e-05	0.5595	-	337159	206	336953	1	risk diff	Neale-B_UKBB_EUR_2017
rs4988235	rs4988235	chr2:136608646	chr2:135851076	A	G	Cause of death: rheumatoid arthritis, unspecified	-	Neale B	UKBB	European	2017	-0.0004048	0.0006939	0.5596	-	7637	10	7627	1	risk diff	Neale-B_UKBB_EUR_2017
rs4988235	rs4988235	chr2:136608646	chr2:135851076	A	G	Microalbuminuria	EFO_0004285	CKDGen	26631737	European	2016	0.014	0.024	0.56	+	54116	7798	46318	19	log OR	CKDGen_MA_EUR_2016
rs4988235	rs4988235	chr2:136608646	chr2:135851076	A	G	Types of physical activity in last 4 weeks: none of the above	EFO_0008002	Neale B	UKBB	European	2017	0.0003936	0.0006754	0.56	+	335599	19551	316048	1	risk diff	Neale-B_UKBB_EUR_2017
rs4988235	rs4988235	chr2:136608646	chr2:135851076	A	G	Central corneal thickness	EFO_0004731;EFO_0005213	Gao X	28171582	Admixed American	2016	#N/A	#N/A	0.5608	+	4038	0	4038	1	-	Gao-X_CCT_AMR_2016
rs4988235	rs4988235	chr2:136608646	chr2:135851076	A	G	Treatment with peptac liquid	EFO_0007056	Neale B	UKBB	European	2017	5.169e-05	8.888e-05	0.5608	+	337159	321	336838	1	risk diff	Neale-B_UKBB_EUR_2017
rs4988235	rs4988235	chr2:136608646	chr2:135851076	A	G	Treatment with desmopressin	EFO_0007056	Neale B	UKBB	European	2017	2.656e-05	4.575e-05	0.5615	+	337159	85	337074	1	risk diff	Neale-B_UKBB_EUR_2017
rs4988235	rs4988235	chr2:136608646	chr2:135851076	A	G	Status asthmaticus	EFO_0008590	Neale B	UKBB	European	2017	3.548e-05	6.117e-05	0.5619	+	337199	152	337047	1	risk diff	Neale-B_UKBB_EUR_2017
rs4988235	rs4988235	chr2:136608646	chr2:135851076	A	G	Treatment with chlorpromazine	EFO_0007056	Neale B	UKBB	European	2017	-2.92e-05	5.036e-05	0.5621	-	337159	103	337056	1	risk diff	Neale-B_UKBB_EUR_2017
rs4988235	rs4988235	chr2:136608646	chr2:135851076	A	G	Inflammatory polyneuropathy	EFO_0007371	Neale B	UKBB	European	2017	-3.202e-05	5.525e-05	0.5622	-	337199	124	337075	1	risk diff	Neale-B_UKBB_EUR_2017
rs4988235	rs4988235	chr2:136608646	chr2:135851076	A	G	Treatment with rosuvastatin	EFO_0007056	Neale B	UKBB	European	2017	0.0001309	0.0002261	0.5626	+	337159	2089	335070	1	risk diff	Neale-B_UKBB_EUR_2017
rs4988235	rs4988235	chr2:136608646	chr2:135851076	A	G	Cause of death: without complications	-	Neale B	UKBB	European	2017	-0.0003112	0.0005375	0.5627	-	7637	6	7631	1	risk diff	Neale-B_UKBB_EUR_2017
rs4988235	rs4988235	chr2:136608646	chr2:135851076	A	G	Self-reported measles or morbillivirus	EFO_1002025	Neale B	UKBB	European	2017	9.768e-05	0.0001688	0.5628	+	337159	1161	335998	1	risk diff	Neale-B_UKBB_EUR_2017
rs4988235	rs4988235	chr2:136608646	chr2:135851076	A	G	Openness	EFO_0004190;EFO_0006939;EFO_0006940	GPC	21173776	European	2010	-0.0468	0.081	0.5633	-	17375	0	17375	10	-	GPC_Openness_EUR_2010
rs4988235	rs4988235	chr2:136608646	chr2:135851076	A	G	Treatment with spiriva 18micrograms inhalation capsule	EFO_0007056	Neale B	UKBB	European	2017	-6.32e-05	0.0001093	0.5633	-	337159	486	336673	1	risk diff	Neale-B_UKBB_EUR_2017
rs4988235	rs4988235	chr2:136608646	chr2:135851076	A	G	Other disorders of muscle	EFO_0002970	Neale B	UKBB	European	2017	4.357e-05	7.54e-05	0.5634	+	337199	231	336968	1	risk diff	Neale-B_UKBB_EUR_2017
rs4988235	rs4988235	chr2:136608646	chr2:135851076	A	G	Self-reported fibromyalgia	EFO_0005687	Neale B	UKBB	European	2017	-6.319e-05	0.0001094	0.5635	-	337159	487	336672	1	risk diff	Neale-B_UKBB_EUR_2017
rs4988235	rs4988235	chr2:136608646	chr2:135851076	A	G	Treatment with co-tenidone	EFO_0007056	Neale B	UKBB	European	2017	-6.377e-05	0.0001105	0.5637	-	337159	496	336663	1	risk diff	Neale-B_UKBB_EUR_2017
rs4988235	rs4988235	chr2:136608646	chr2:135851076	A	G	Average monthly beer plus cider intake	EFO_0004329	Neale B	UKBB	European	2017	0.004536	0.007861	0.5639	+	24452	0	24452	1	-	Neale-B_UKBB_EUR_2017
rs4988235	rs4988235	chr2:136608646	chr2:135851076	A	G	Arthrosis of first carpometacarpal joint	EFO_1000999	Neale B	UKBB	European	2017	-6.189e-05	0.0001073	0.564	-	337199	468	336731	1	risk diff	Neale-B_UKBB_EUR_2017
rs4988235	rs4988235	chr2:136608646	chr2:135851076	A	G	Cause of death: pulmonary embolism without mention of acute cor pulmonale	-	Neale B	UKBB	European	2017	-0.0006794	0.00118	0.5647	-	7637	29	7608	1	risk diff	Neale-B_UKBB_EUR_2017
rs4988235	rs4988235	chr2:136608646	chr2:135851076	A	G	Treatment with paroxetine	EFO_0007056	Neale B	UKBB	European	2017	9.515e-05	0.0001654	0.5651	+	337159	1114	336045	1	risk diff	Neale-B_UKBB_EUR_2017
rs4988235	rs4988235	chr2:136608646	chr2:135851076	A	G	Cause of death: phlebitis and thrombophlebitis of other deep vessels of lower extremities	-	Neale B	UKBB	European	2017	-0.0009494	0.001652	0.5655	-	7637	57	7580	1	risk diff	Neale-B_UKBB_EUR_2017
rs4988235	rs4988235	chr2:136608646	chr2:135851076	A	G	Treatment with isosorbide dinitrate	EFO_0007056	Neale B	UKBB	European	2017	2.566e-05	4.466e-05	0.5657	+	337159	81	337078	1	risk diff	Neale-B_UKBB_EUR_2017
rs4988235	rs4988235	chr2:136608646	chr2:135851076	A	G	Cause of death: hodgkins disease, unspecified	EFO_1002031;EFO_0000183	Neale B	UKBB	European	2017	0.0003086	0.0005374	0.5658	+	7637	6	7631	1	risk diff	Neale-B_UKBB_EUR_2017
rs4988235	rs4988235	chr2:136608646	chr2:135851076	A	G	Treatment with vitamin b1 preparation	EFO_0007056	Neale B	UKBB	European	2017	3.406e-05	5.934e-05	0.566	+	337159	143	337016	1	risk diff	Neale-B_UKBB_EUR_2017
rs4988235	rs4988235	chr2:136608646	chr2:135851076	A	G	Cause of death: colon, unspecified	-	Neale B	UKBB	European	2017	-0.001774	0.003093	0.5664	-	7637	204	7433	1	risk diff	Neale-B_UKBB_EUR_2017
rs4988235	rs4988235	chr2:136608646	chr2:135851076	A	G	Self-reported uterine or endometrial cancer	EFO_0007532;EFO_1001512	Neale B	UKBB	European	2017	8.244e-05	0.0001438	0.5664	+	337159	843	336316	1	risk diff	Neale-B_UKBB_EUR_2017
rs4988235	rs4988235	chr2:136608646	chr2:135851076	A	G	Self-reported nervous breakdown	-	Neale B	UKBB	European	2017	-6.538e-05	0.0001141	0.5665	-	337159	529	336630	1	risk diff	Neale-B_UKBB_EUR_2017
rs4988235	rs4988235	chr2:136608646	chr2:135851076	A	G	Oesophagitis	EFO_0004232	Neale B	UKBB	European	2017	0.0001641	0.0002865	0.5669	+	337199	3369	333830	1	risk diff	Neale-B_UKBB_EUR_2017
rs4988235	rs4988235	chr2:136608646	chr2:135851076	A	G	Self-reported nephritis	EFO_1002050	Neale B	UKBB	European	2017	2.938e-05	5.133e-05	0.5671	+	337159	107	337052	1	risk diff	Neale-B_UKBB_EUR_2017
rs4988235	rs4988235	chr2:136608646	chr2:135851076	A	G	log Leptin adjusted for BMI	EFO_0007793	Kilpelainen T	26833098	European	2016	0.0031	0.0054	0.5674	+	31816	0	31816	23	ngml-1	Kilpelainen-T_LeptinadjBMI_EUR_2016
rs4988235	rs4988235	chr2:136608646	chr2:135851076	A	G	Frequency of travelling from home to job workplace	EFO_0005241	Neale B	UKBB	European	2017	0.001876	0.003288	0.5682	+	190557	0	190557	1	-	Neale-B_UKBB_EUR_2017
rs4988235	rs4988235	chr2:136608646	chr2:135851076	A	G	Treatment with strontium product	EFO_0007056	Neale B	UKBB	European	2017	-2.874e-05	5.036e-05	0.5682	-	337159	103	337056	1	risk diff	Neale-B_UKBB_EUR_2017
rs4988235	rs4988235	chr2:136608646	chr2:135851076	A	G	Cause of death: brain, unspecified	-	Neale B	UKBB	European	2017	0.000396	0.0006939	0.5683	+	7637	10	7627	1	risk diff	Neale-B_UKBB_EUR_2017
rs4988235	rs4988235	chr2:136608646	chr2:135851076	A	G	Self-reported wegners granulmatosis	-	Neale B	UKBB	European	2017	2.4e-05	4.211e-05	0.5687	+	337159	72	337087	1	risk diff	Neale-B_UKBB_EUR_2017
rs4988235	rs4988235	chr2:136608646	chr2:135851076	A	G	Self-reported anal problem	-	Neale B	UKBB	European	2017	2.348e-05	4.122e-05	0.569	+	337159	69	337090	1	risk diff	Neale-B_UKBB_EUR_2017
rs4988235	rs4988235	chr2:136608646	chr2:135851076	A	G	Age at menarche	EFO_0004703	Neale B	UKBB	European	2017	-0.001666	0.002927	0.5692	-	176008	0	176008	1	-	Neale-B_UKBB_EUR_2017
rs4988235	rs4988235	chr2:136608646	chr2:135851076	A	G	Cause of death: chronic obstructive pulmonary disease with acute exacerbation, unspecified	-	Neale B	UKBB	European	2017	0.0006823	0.0012	0.5698	+	7637	30	7607	1	risk diff	Neale-B_UKBB_EUR_2017
rs4988235	rs4988235	chr2:136608646	chr2:135851076	A	G	Self-reported blepharitis or eyelid infection	EFO_0009536	Neale B	UKBB	European	2017	2.903e-05	5.109e-05	0.5699	+	337159	106	337053	1	risk diff	Neale-B_UKBB_EUR_2017
rs4988235	rs4988235	chr2:136608646	chr2:135851076	A	G	log eGFR creatinine in diabetics	EFO_0005208	CKDGen	26831199	European	2016	0.0026	0.0046	0.57	+	11529	0	11529	39	ml/min/1.73m2	CKDGen_eGFRcrea-DM_EUR_2016
rs4988235	rs4988235	chr2:136608646	chr2:135851076	A	G	Treatment with cozaar 25mg tablet	EFO_0007056	Neale B	UKBB	European	2017	5.44e-05	9.58e-05	0.5701	+	337159	373	336786	1	risk diff	Neale-B_UKBB_EUR_2017
rs4988235	rs4988235	chr2:136608646	chr2:135851076	A	G	Postprocedural musculoskeletal disorders	EFO_0009676	Neale B	UKBB	European	2017	3.485e-05	6.137e-05	0.5702	+	337199	153	337046	1	risk diff	Neale-B_UKBB_EUR_2017
rs4988235	rs4988235	chr2:136608646	chr2:135851076	A	G	Treatment with cialis 10mg tablet	EFO_0007056	Neale B	UKBB	European	2017	3.99e-05	7.032e-05	0.5704	+	337159	201	336958	1	risk diff	Neale-B_UKBB_EUR_2017
rs4988235	rs4988235	chr2:136608646	chr2:135851076	A	G	Self-reported insomnia	EFO_0004698	Neale B	UKBB	European	2017	-5.039e-05	8.888e-05	0.5708	-	337159	321	336838	1	risk diff	Neale-B_UKBB_EUR_2017
rs4988235	rs4988235	chr2:136608646	chr2:135851076	A	G	Treatment with crestor 10mg tablet	EFO_0007056	Neale B	UKBB	European	2017	-4.113e-05	7.275e-05	0.5718	-	337159	215	336944	1	risk diff	Neale-B_UKBB_EUR_2017
rs4988235	rs4988235	chr2:136608646	chr2:135851076	A	G	Treatment with mometasone furoate 0.1% ointment	EFO_0007056	Neale B	UKBB	European	2017	2.51e-05	4.439e-05	0.5718	+	337159	80	337079	1	risk diff	Neale-B_UKBB_EUR_2017
rs4988235	rs4988235	chr2:136608646	chr2:135851076	A	G	Treatment with imodium 2mg capsule	EFO_0007056	Neale B	UKBB	European	2017	3.721e-05	6.583e-05	0.5719	+	337159	176	336983	1	risk diff	Neale-B_UKBB_EUR_2017
rs4988235	rs4988235	chr2:136608646	chr2:135851076	A	G	Treatment with ursodeoxycholic acid	EFO_0007056	Neale B	UKBB	European	2017	2.952e-05	5.228e-05	0.5724	+	337159	111	337048	1	risk diff	Neale-B_UKBB_EUR_2017
rs4988235	rs4988235	chr2:136608646	chr2:135851076	A	G	Plateletcrit	EFO_0004586	Astle W	27863252	European	2016	0.002153	0.003816	0.5727	+	173480	0	173480	2	IVNT	Astle-W_Blood-Cell-Traits_EUR_2016
rs4988235	rs4988235	chr2:136608646	chr2:135851076	A	G	Regular tinnitus	EFO_0007616	Neale B	UKBB	European	2017	0.0004432	0.000786	0.5728	+	109411	2760	106651	1	risk diff	Neale-B_UKBB_EUR_2017
rs4988235	rs4988235	chr2:136608646	chr2:135851076	A	G	High light scatter reticulocyte count	EFO_0004586	Astle W	27863252	European	2016	-0.002107	0.003742	0.5735	-	173480	0	173480	2	IVNT	Astle-W_Blood-Cell-Traits_EUR_2016
rs4988235	rs4988235	chr2:136608646	chr2:135851076	A	G	Illnesses of father: chronic bronchitis or emphysema	EFO_0006505;EFO_0000464	Neale B	UKBB	European	2017	0.0005366	0.0009538	0.5737	+	294680	33805	260875	1	risk diff	Neale-B_UKBB_EUR_2017
rs4988235	rs4988235	chr2:136608646	chr2:135851076	A	G	Treatment with tacrolimus	EFO_0007056	Neale B	UKBB	European	2017	-3.478e-05	6.197e-05	0.5746	-	337159	156	337003	1	risk diff	Neale-B_UKBB_EUR_2017
rs4988235	rs4988235	chr2:136608646	chr2:135851076	A	G	Subarachnoid haemorrhage	EFO_0000713	Neale B	UKBB	European	2017	5.667e-05	0.000101	0.5748	+	337199	415	336784	1	risk diff	Neale-B_UKBB_EUR_2017
rs4988235	rs4988235	chr2:136608646	chr2:135851076	A	G	Chronic rhinitis, nasopharyngitis and pharyngitis	-	Neale B	UKBB	European	2017	-4.02e-05	7.172e-05	0.5752	-	337199	209	336990	1	risk diff	Neale-B_UKBB_EUR_2017
rs4988235	rs4988235	chr2:136608646	chr2:135851076	A	G	Self-reported brain cancer or primary malignant brain tumour	EFO_0003833	Neale B	UKBB	European	2017	3.461e-05	6.178e-05	0.5753	+	337159	155	337004	1	risk diff	Neale-B_UKBB_EUR_2017
rs4988235	rs4988235	chr2:136608646	chr2:135851076	A	G	Home area population density: Scotland - accessible rural	-	Neale B	UKBB	European	2017	-9.398e-05	0.0001679	0.5756	-	333997	1133	332864	1	risk diff	Neale-B_UKBB_EUR_2017
rs4988235	rs4988235	chr2:136608646	chr2:135851076	A	G	Open wound of lower leg	EFO_0009508	Neale B	UKBB	European	2017	-3.738e-05	6.693e-05	0.5765	-	337199	182	337017	1	risk diff	Neale-B_UKBB_EUR_2017
rs4988235	rs4988235	chr2:136608646	chr2:135851076	A	G	Treatment with ovestin 0.1% vaginal cream	EFO_0007056	Neale B	UKBB	European	2017	4.227e-05	7.587e-05	0.5774	+	337159	234	336925	1	risk diff	Neale-B_UKBB_EUR_2017
rs4988235	rs4988235	chr2:136608646	chr2:135851076	A	G	Waist hip ratio adjusted for physical activity in females	EFO_0007788	GIANT	28448500	Mixed	2017	0.0031	0.0055	0.5777	+	96490	0	96490	48	IVNT	GIANT_WHR-adjusted-PA-F_Mixed_2017
rs4988235	rs4988235	chr2:136608646	chr2:135851076	A	G	Self-reported cin or pre-cancer cells cervix	EFO_0001061	Neale B	UKBB	European	2017	9.462e-05	0.0001699	0.5777	+	337159	1180	335979	1	risk diff	Neale-B_UKBB_EUR_2017
rs4988235	rs4988235	chr2:136608646	chr2:135851076	A	G	Failure and rejection of transplanted organs and tissues	EFO_0005198	Neale B	UKBB	European	2017	2.814e-05	5.06e-05	0.5782	+	337199	104	337095	1	risk diff	Neale-B_UKBB_EUR_2017
rs4988235	rs4988235	chr2:136608646	chr2:135851076	A	G	Viral and other specified intestinal infections	EFO_0000763	Neale B	UKBB	European	2017	4.823e-05	8.677e-05	0.5783	+	337199	306	336893	1	risk diff	Neale-B_UKBB_EUR_2017
rs4988235	rs4988235	chr2:136608646	chr2:135851076	A	G	Complications and ill-defined descriptions of heart disease	EFO_0003777	Neale B	UKBB	European	2017	3.388e-05	6.097e-05	0.5784	+	337199	151	337048	1	risk diff	Neale-B_UKBB_EUR_2017
rs4988235	rs4988235	chr2:136608646	chr2:135851076	A	G	Maternal effects on offspring birthweight	EFO_0004344	EGGC	29309628	European	2018	-0.0032	0.0057	0.58	-	86379	0	86379	25	Z-score	EGGC_MBW_EUR_2018
rs4988235	rs4988235	chr2:136608646	chr2:135851076	A	G	Self-reported prostate problem	-	Neale B	UKBB	European	2017	-6.648e-05	0.0001201	0.58	-	337159	588	336571	1	risk diff	Neale-B_UKBB_EUR_2017
rs4988235	rs4988235	chr2:136608646	chr2:135851076	A	G	Cause of death: ill-defined sites within the digestive system	-	Neale B	UKBB	European	2017	-0.0004205	0.00076	0.5801	-	7637	12	7625	1	risk diff	Neale-B_UKBB_EUR_2017
rs4988235	rs4988235	chr2:136608646	chr2:135851076	A	G	Cause of death: dilated cardiomyopathy	EFO_0000407	Neale B	UKBB	European	2017	0.0005789	0.001051	0.5816	+	7637	23	7614	1	risk diff	Neale-B_UKBB_EUR_2017
rs4988235	rs4988235	chr2:136608646	chr2:135851076	A	G	Cause of death: acute myocardial infarction, unspecified	EFO_0000378	Neale B	UKBB	European	2017	-0.002344	0.004259	0.5821	-	7637	400	7237	1	risk diff	Neale-B_UKBB_EUR_2017
rs4988235	rs4988235	chr2:136608646	chr2:135851076	A	G	Illnesses of mother: none of the above, group 2	-	Neale B	UKBB	European	2017	-0.0006978	0.001269	0.5824	-	312950	241462	71488	1	risk diff	Neale-B_UKBB_EUR_2017
rs4988235	rs4988235	chr2:136608646	chr2:135851076	A	G	Other symptoms and signs involving the urinary system	-	Neale B	UKBB	European	2017	-0.0001169	0.0002127	0.5826	-	337199	1849	335350	1	risk diff	Neale-B_UKBB_EUR_2017
rs4988235	rs4988235	chr2:136608646	chr2:135851076	A	G	Inflammatory disease of cervix uteri	-	Neale B	UKBB	European	2017	4.581e-05	8.342e-05	0.5829	+	337199	283	336916	1	risk diff	Neale-B_UKBB_EUR_2017
rs4988235	rs4988235	chr2:136608646	chr2:135851076	A	G	Treatment with menophase tablet	EFO_0007056	Neale B	UKBB	European	2017	-2.708e-05	4.937e-05	0.5834	-	337159	99	337060	1	risk diff	Neale-B_UKBB_EUR_2017
rs4988235	rs4988235	chr2:136608646	chr2:135851076	A	G	DPA 22:5n3	EFO_0005110	CHARGE	21829377	European	2011	0.0019	0.0034	0.5835	+	8866	0	8866	5	%	CHARGE_DPA_EUR_2011
rs4988235	rs4988235	chr2:136608646	chr2:135851076	A	G	Self-reported clotting disorder or excessive bleeding	EFO_0009314	Neale B	UKBB	European	2017	4.865e-05	8.874e-05	0.5835	+	337159	320	336839	1	risk diff	Neale-B_UKBB_EUR_2017
rs4988235	rs4988235	chr2:136608646	chr2:135851076	A	G	Average monthly spirits intake	EFO_0004329	Neale B	UKBB	European	2017	0.004327	0.007909	0.5843	+	24364	0	24364	1	-	Neale-B_UKBB_EUR_2017
rs4988235	rs4988235	chr2:136608646	chr2:135851076	A	G	Treatment with norgeston tablet	EFO_0007056	Neale B	UKBB	European	2017	-2.673e-05	4.887e-05	0.5844	-	337159	97	337062	1	risk diff	Neale-B_UKBB_EUR_2017
rs4988235	rs4988235	chr2:136608646	chr2:135851076	A	G	Maximum heart rate during fitness test	EFO_0008002	Neale B	UKBB	European	2017	0.00393	0.007205	0.5854	+	49610	0	49610	1	IVNT	Neale-B_UKBB_EUR_2017
rs4988235	rs4988235	chr2:136608646	chr2:135851076	A	G	Self-reported fracture jaw	EFO_0009612	Neale B	UKBB	European	2017	3.291e-05	6.036e-05	0.5856	+	337159	148	337011	1	risk diff	Neale-B_UKBB_EUR_2017
rs4988235	rs4988235	chr2:136608646	chr2:135851076	A	G	Treatment with adipine mr 10 m or r tablet	EFO_0007056	Neale B	UKBB	European	2017	3.031e-05	5.57e-05	0.5863	+	337159	126	337033	1	risk diff	Neale-B_UKBB_EUR_2017
rs4988235	rs4988235	chr2:136608646	chr2:135851076	A	G	Cause of death: congestive heart failure	EFO_0000373	Neale B	UKBB	European	2017	0.0003775	0.0006938	0.5864	+	7637	10	7627	1	risk diff	Neale-B_UKBB_EUR_2017
rs4988235	rs4988235	chr2:136608646	chr2:135851076	A	G	Inflammatory bowel disease	EFO_0003767	IBDGC	26192919	European	2015	0.0107	0.0197	0.5868	+	34652	12882	21770	15	log OR	IBDGC_IBD_EUR_2015
rs4988235	rs4988235	chr2:136608646	chr2:135851076	A	G	Treatment with fenofibrate	EFO_0007056	Neale B	UKBB	European	2017	5.703e-05	0.000105	0.5869	+	337159	448	336711	1	risk diff	Neale-B_UKBB_EUR_2017
rs4988235	rs4988235	chr2:136608646	chr2:135851076	A	G	Treatment with ezetrol 10mg tablet	EFO_0007056	Neale B	UKBB	European	2017	6.71e-05	0.0001236	0.5871	+	337159	621	336538	1	risk diff	Neale-B_UKBB_EUR_2017
rs4988235	rs4988235	chr2:136608646	chr2:135851076	A	G	Manic or hyper symptoms: I needed less sleep than usual	EFO_0004364	Neale B	UKBB	European	2017	-0.002075	0.003824	0.5874	-	22133	2994	19139	1	risk diff	Neale-B_UKBB_EUR_2017
rs4988235	rs4988235	chr2:136608646	chr2:135851076	A	G	Treatment with zapain caplet	EFO_0007056	Neale B	UKBB	European	2017	2.899e-05	5.345e-05	0.5875	+	337159	116	337043	1	risk diff	Neale-B_UKBB_EUR_2017
rs4988235	rs4988235	chr2:136608646	chr2:135851076	A	G	Pneumothorax	EFO_0009686	Neale B	UKBB	European	2017	3.884e-05	7.189e-05	0.589	+	337199	210	336989	1	risk diff	Neale-B_UKBB_EUR_2017
rs4988235	rs4988235	chr2:136608646	chr2:135851076	A	G	Years of educational attainment	EFO_0004784	SSGAC	23722424	European	2013	-0.002	0.004	0.5895	-	101069	0	101069	42	years	SSGAC_EduYears_EUR_2013
rs4988235	rs4988235	chr2:136608646	chr2:135851076	A	G	Invasive ovarian cancer	EFO_1001516	Phelan M	28346442	European	2017	0.008478	0.01572	0.5896	+	63347	22406	40941	63	log OR	Phelan-M_Invasive-ovarian-cancer_EUR_2017
rs4988235	rs4988235	chr2:136608646	chr2:135851076	A	G	Treatment with sildenafil	EFO_0007056	Neale B	UKBB	European	2017	-6.788e-05	0.0001259	0.5897	-	337159	646	336513	1	risk diff	Neale-B_UKBB_EUR_2017
rs4988235	rs4988235	chr2:136608646	chr2:135851076	A	G	Other disorders of penis	EFO_0009555	Neale B	UKBB	European	2017	7.919e-05	0.0001471	0.5904	+	337199	884	336315	1	risk diff	Neale-B_UKBB_EUR_2017
rs4988235	rs4988235	chr2:136608646	chr2:135851076	A	G	Time spent using computer	-	Neale B	UKBB	European	2017	-0.001371	0.002548	0.5904	-	261987	0	261987	1	-	Neale-B_UKBB_EUR_2017
rs4988235	rs4988235	chr2:136608646	chr2:135851076	A	G	Dental caries	EFO_0003819	Neale B	UKBB	European	2017	-9.765e-05	0.0001815	0.5906	-	337199	1343	335856	1	risk diff	Neale-B_UKBB_EUR_2017
rs4988235	rs4988235	chr2:136608646	chr2:135851076	A	G	Treatment with progesterone product	EFO_0007056	Neale B	UKBB	European	2017	-2.72e-05	5.084e-05	0.5926	-	337159	105	337054	1	risk diff	Neale-B_UKBB_EUR_2017
rs4988235	rs4988235	chr2:136608646	chr2:135851076	A	G	Treatment with temazepam	EFO_0007056	Neale B	UKBB	European	2017	-6.929e-05	0.0001297	0.5931	-	337159	684	336475	1	risk diff	Neale-B_UKBB_EUR_2017
rs4988235	rs4988235	chr2:136608646	chr2:135851076	A	G	Treatment with spironolactone	EFO_0007056	Neale B	UKBB	European	2017	6.523e-05	0.0001222	0.5934	+	337159	607	336552	1	risk diff	Neale-B_UKBB_EUR_2017
rs4988235	rs4988235	chr2:136608646	chr2:135851076	A	G	Other anxiety disorders	EFO_0006788	Neale B	UKBB	European	2017	4.483e-05	8.418e-05	0.5943	+	337199	288	336911	1	risk diff	Neale-B_UKBB_EUR_2017
rs4988235	rs4988235	chr2:136608646	chr2:135851076	A	G	Duration of light diy	EFO_0008002	Neale B	UKBB	European	2017	0.003226	0.006059	0.5944	+	168725	0	168725	1	IVNT	Neale-B_UKBB_EUR_2017
rs4988235	rs4988235	chr2:136608646	chr2:135851076	A	G	Treatment with dipyridamole	EFO_0007056	Neale B	UKBB	European	2017	-6.508e-05	0.0001222	0.5945	-	337159	608	336551	1	risk diff	Neale-B_UKBB_EUR_2017
rs4988235	rs4988235	chr2:136608646	chr2:135851076	A	G	Treatment with zoladex 3.6mg implant	EFO_0007056	Neale B	UKBB	European	2017	3.587e-05	6.785e-05	0.597	+	337159	187	336972	1	risk diff	Neale-B_UKBB_EUR_2017
rs4988235	rs4988235	chr2:136608646	chr2:135851076	A	G	Self-reported myasthenia gravis	EFO_0004991	Neale B	UKBB	European	2017	2.608e-05	4.938e-05	0.5973	+	337159	99	337060	1	risk diff	Neale-B_UKBB_EUR_2017
rs4988235	rs4988235	chr2:136608646	chr2:135851076	A	G	Treatment with rhinocort 50micrograms nasal spray	EFO_0007056	Neale B	UKBB	European	2017	-3.153e-05	5.975e-05	0.5977	-	337159	145	337014	1	risk diff	Neale-B_UKBB_EUR_2017
rs4988235	rs4988235	chr2:136608646	chr2:135851076	A	G	Cause of death: non-hodgkins lymphoma, unspecified type	EFO_0000183;EFO_0005952	Neale B	UKBB	European	2017	-0.0009489	0.001803	0.5987	-	7637	68	7569	1	risk diff	Neale-B_UKBB_EUR_2017
rs4988235	rs4988235	chr2:136608646	chr2:135851076	A	G	Treatment with calcium carbonate+cholecalciferol 1.25g or 200iu tablet	EFO_0007056	Neale B	UKBB	European	2017	5.874e-05	0.0001119	0.5995	+	337159	509	336650	1	risk diff	Neale-B_UKBB_EUR_2017
rs4988235	rs4988235	chr2:136608646	chr2:135851076	A	G	Cause of death: hypertensive heart disease without heart failure	-	Neale B	UKBB	European	2017	-0.0006084	0.00116	0.5999	-	7637	28	7609	1	risk diff	Neale-B_UKBB_EUR_2017
rs4988235	rs4988235	chr2:136608646	chr2:135851076	A	G	Knee surgery or amputation above the knee	-	Neale B	UKBB	European	2017	0.0002841	0.0005429	0.6007	+	24008	62	23946	1	risk diff	Neale-B_UKBB_EUR_2017
rs4988235	rs4988235	chr2:136608646	chr2:135851076	A	G	Femoral hernia	EFO_1001791	Neale B	UKBB	European	2017	-4.685e-05	8.955e-05	0.6008	-	337199	326	336873	1	risk diff	Neale-B_UKBB_EUR_2017
rs4988235	rs4988235	chr2:136608646	chr2:135851076	A	G	Cause of death: malignant neoplasm of uterus, part unspecified	-	Neale B	UKBB	European	2017	0.000548	0.001049	0.6013	+	7637	23	7614	1	risk diff	Neale-B_UKBB_EUR_2017
rs4988235	rs4988235	chr2:136608646	chr2:135851076	A	G	Duration of fitness test	EFO_0008002	Neale B	UKBB	European	2017	0.002645	0.005069	0.6018	+	49623	0	49623	1	-	Neale-B_UKBB_EUR_2017
rs4988235	rs4988235	chr2:136608646	chr2:135851076	A	G	Treatment with levothyroxine sodium	EFO_0007056	Neale B	UKBB	European	2017	-0.0002945	0.0005652	0.6023	-	337159	13717	323442	1	risk diff	Neale-B_UKBB_EUR_2017
rs4988235	rs4988235	chr2:136608646	chr2:135851076	A	G	Age of primiparous women at birth of child	-	Neale B	UKBB	European	2017	-0.005572	0.0107	0.6025	-	23804	0	23804	1	IVNT	Neale-B_UKBB_EUR_2017
rs4988235	rs4988235	chr2:136608646	chr2:135851076	A	G	Retention of urine	-	Neale B	UKBB	European	2017	9.726e-05	0.0001868	0.6025	+	337199	1425	335774	1	risk diff	Neale-B_UKBB_EUR_2017
rs4988235	rs4988235	chr2:136608646	chr2:135851076	A	G	Treatment with humira 40mg injection solution 0.8ml prefilled syringe	EFO_0007056	Neale B	UKBB	European	2017	2.493e-05	4.786e-05	0.6025	+	337159	93	337066	1	risk diff	Neale-B_UKBB_EUR_2017
rs4988235	rs4988235	chr2:136608646	chr2:135851076	A	G	Benign neoplasm of bone and articular cartilage	EFO_0003820	Neale B	UKBB	European	2017	3.286e-05	6.315e-05	0.6028	+	337199	162	337037	1	risk diff	Neale-B_UKBB_EUR_2017
rs4988235	rs4988235	chr2:136608646	chr2:135851076	A	G	Waist hip ratio in physically active females	EFO_0004343	GIANT	28448500	Mixed	2017	0.0032	0.0061	0.6032	+	73234	0	73234	48	IVNT	GIANT_WHR-Active-F_Mixed_2017
rs4988235	rs4988235	chr2:136608646	chr2:135851076	A	G	Treatment with bendrofluazide	EFO_0007056	Neale B	UKBB	European	2017	0.0001088	0.0002103	0.6049	+	337159	1805	335354	1	risk diff	Neale-B_UKBB_EUR_2017
rs4988235	rs4988235	chr2:136608646	chr2:135851076	A	G	Atrial fibrillation and flutter	EFO_0000275	Neale B	UKBB	European	2017	-0.0001575	0.0003045	0.605	-	337199	3818	333381	1	risk diff	Neale-B_UKBB_EUR_2017
rs4988235	rs4988235	chr2:136608646	chr2:135851076	A	G	Treatment with sotalol	EFO_0007056	Neale B	UKBB	European	2017	5.955e-05	0.0001152	0.6053	+	337159	540	336619	1	risk diff	Neale-B_UKBB_EUR_2017
rs4988235	rs4988235	chr2:136608646	chr2:135851076	A	G	Disorders of continuity of bone	EFO_0004260	Neale B	UKBB	European	2017	-6.902e-05	0.0001338	0.6058	-	337199	728	336471	1	risk diff	Neale-B_UKBB_EUR_2017
rs4988235	rs4988235	chr2:136608646	chr2:135851076	A	G	Types of physical activity in last 4 weeks: walking for pleasure	EFO_0008002	Neale B	UKBB	European	2017	-0.0006666	0.001293	0.6061	-	335599	241930	93669	1	risk diff	Neale-B_UKBB_EUR_2017
rs4988235	rs4988235	chr2:136608646	chr2:135851076	A	G	Other non-toxic goitre	EFO_0004283	Neale B	UKBB	European	2017	6.972e-05	0.0001352	0.6062	+	337199	745	336454	1	risk diff	Neale-B_UKBB_EUR_2017
rs4988235	rs4988235	chr2:136608646	chr2:135851076	A	G	Other peripheral vascular diseases	EFO_0003875	Neale B	UKBB	European	2017	-5.828e-05	0.0001132	0.6066	-	337199	521	336678	1	risk diff	Neale-B_UKBB_EUR_2017
[truncated: 960 more rows]

## Sheet: S4
Supplementary Table 4. PhenoScanner results for G. Bifidobacterium SNP and expression quantitative traits
[truncated: 142 more rows]

## Sheet: S5
Supplementary Table 5. PhenoScanner results for G. Bifidobacterium SNP and metabolites
[truncated: 702 more rows]

[truncated: 11 more sheets: S6, S7, S8, S9, S10, S11, S12, S13, S14, S15, S16]
